# Supplementary material for: Effect of drying procedures on the physicochemical properties and antioxidant activities of polysaccharides from Crassostrea gigas
Source: PLoS One. 2017 Nov 27;12(11):e0188536. doi: 10.1371/journal.pone.0188536 (PMC5703540; doi:10.1371/journal.pone.0188536)
Supplement: S1 File — (ZIP) [file pone.0188536.s002.zip]

Archive with 35 entries (32 files):
- data/
- data/20170628_143358.jpg
- data/ABTS.opj
- data/ABTS.tif
- data/DPPH.opj
- data/DPPH.tif
- data/DSC/
- data/DSC/FD.xlsx
- data/DSC/FDCGP.001
- data/DSC/RED.xlsx
- data/DSC/REDCGP.001
- data/DSC/SD.xlsx
- data/DSC/SDCGP.001
- data/DSC.tif
- data/Drying DSC.opj
- data/IR.opj
- data/IR.tif
- data/OD700.opj
- data/OD700.tif
- data/SEM╕▒▒╛.tif
- data/TOC Graphic.tif
- data/UV/
- data/UV/FDCGP.Sample.asc
- data/UV/FDCGP.Sample.sp
- data/UV/REDCGP.Sample.asc
- data/UV/REDCGP.Sample.sp
- data/UV/SDCGP.Sample.asc
- data/UV/SDCGP.Sample.sp
- data/UV/UV-2.tif
- data/UV/~$ Microsoft Office Word 97-2003 ╬─╡╡.doc
- data/UV/╨┬╜¿ Microsoft Office Word 97-2003 ╬─╡╡.doc
- data/color characteristics.xlsx
- data/sem1.jpg
- data/═Γ╣█.tif
- data/─╡≥├╢α╠╟-┼τ╬φ-┤╝│┴-┼τ╬φ-HPLC-╖╓╫╙┴┐╖╓▓╝.xls
