# Supplementary material for: Effect of drying procedures on the physicochemical properties and antioxidant activities of polysaccharides from Crassostrea gigas
Source: PLoS One. 2017 Nov 27;12(11):e0188536. doi: 10.1371/journal.pone.0188536 (PMC5703540; doi:10.1371/journal.pone.0188536)
Supplement: S1 File — (ZIP) [file pone.0188536.s002.zip › data/DSC/FD.xlsx]

## Sheet: Sheet1
Time	Temperature	Heat Flow
min	°C	W/g
0	19.94	0.065
0	19.94	0.06497
0.01	19.94	0.06494
0.01	19.94	0.06491
0.01	19.94	0.06489
0.02	19.94	0.06486
0.02	19.94	0.06483
0.02	19.94	0.06479
0.03	19.95	0.06474
0.03	19.95	0.0645
0.03	19.95	0.06328
0.04	19.96	0.06041
0.04	19.96	0.05593
0.04	19.97	0.04911
0.05	19.97	0.04143
0.05	19.98	0.0337
0.05	19.99	0.02615
0.06	20.01	0.01755
0.06	20.02	0.00796
0.06	20.04	-0.002678
0.07	20.05	-0.01435
0.07	20.07	-0.02702
0.07	20.09	-0.04012
0.08	20.11	-0.0541
0.08	20.14	-0.06887
0.08	20.16	-0.08415
0.09	20.19	-0.09974
0.09	20.22	-0.1155
0.09	20.25	-0.1313
0.1	20.28	-0.1473
0.1	20.31	-0.1631
0.1	20.34	-0.179
0.11	20.37	-0.1949
0.11	20.41	-0.2106
0.11	20.45	-0.2256
0.12	20.48	-0.2407
0.12	20.52	-0.2554
0.12	20.56	-0.2697
0.13	20.6	-0.284
0.13	20.64	-0.2978
0.13	20.68	-0.3113
0.14	20.72	-0.3243
0.14	20.77	-0.3369
0.14	20.81	-0.3494
0.15	20.86	-0.3613
0.15	20.9	-0.3733
0.15	20.95	-0.3847
0.16	20.99	-0.3961
0.16	21.04	-0.407
0.16	21.09	-0.4176
0.17	21.14	-0.4282
0.17	21.19	-0.4383
0.17	21.24	-0.4482
0.18	21.29	-0.4575
0.18	21.34	-0.4671
0.18	21.39	-0.4765
0.19	21.44	-0.4852
0.19	21.49	-0.4938
0.19	21.55	-0.5025
0.2	21.6	-0.5106
0.2	21.65	-0.5185
0.2	21.71	-0.5266
0.21	21.76	-0.534
0.21	21.82	-0.5412
0.21	21.87	-0.5482
0.22	21.93	-0.555
0.22	21.98	-0.562
0.22	22.04	-0.5684
0.23	22.1	-0.5748
0.23	22.16	-0.5809
0.23	22.21	-0.5869
0.24	22.27	-0.5929
0.24	22.33	-0.5987
0.24	22.39	-0.6043
0.25	22.45	-0.6096
0.25	22.5	-0.6151
0.25	22.56	-0.6198
0.26	22.62	-0.6248
0.26	22.68	-0.6295
0.26	22.74	-0.6342
0.27	22.8	-0.6387
0.27	22.86	-0.6433
0.27	22.92	-0.6474
0.28	22.98	-0.6514
0.28	23.04	-0.6555
0.28	23.1	-0.6594
0.29	23.16	-0.6634
0.29	23.22	-0.6669
0.29	23.29	-0.6708
0.3	23.35	-0.6741
0.3	23.41	-0.6777
0.3	23.47	-0.6809
0.31	23.53	-0.6843
0.31	23.59	-0.6872
0.31	23.66	-0.6903
0.32	23.72	-0.6935
0.32	23.78	-0.6966
0.32	23.84	-0.6992
0.33	23.91	-0.7021
0.33	23.97	-0.7051
0.33	24.03	-0.7075
0.34	24.09	-0.7104
0.34	24.16	-0.713
0.34	24.22	-0.7153
0.35	24.28	-0.7178
0.35	24.35	-0.7203
0.35	24.41	-0.7226
0.36	24.47	-0.7247
0.36	24.54	-0.727
0.36	24.6	-0.7292
0.37	24.66	-0.7315
0.37	24.73	-0.7336
0.37	24.79	-0.7354
0.38	24.86	-0.7375
0.38	24.92	-0.7394
0.38	24.98	-0.7412
0.39	25.05	-0.7431
0.39	25.11	-0.7447
0.39	25.18	-0.7465
0.4	25.24	-0.7481
0.4	25.3	-0.7499
0.4	25.37	-0.7516
0.41	25.43	-0.7533
0.41	25.5	-0.7548
0.41	25.56	-0.7565
0.42	25.63	-0.7579
0.42	25.69	-0.7594
0.42	25.76	-0.7609
0.43	25.82	-0.7619
0.43	25.89	-0.7634
0.43	25.95	-0.7649
0.44	26.02	-0.7661
0.44	26.08	-0.7673
0.44	26.14	-0.7687
0.45	26.21	-0.77
0.45	26.27	-0.7712
0.45	26.34	-0.7725
0.46	26.4	-0.7736
0.46	26.47	-0.7747
0.46	26.53	-0.7758
0.47	26.6	-0.777
0.47	26.66	-0.778
0.47	26.73	-0.7791
0.48	26.79	-0.7802
0.48	26.86	-0.7813
0.48	26.93	-0.7824
0.49	26.99	-0.7835
0.49	27.06	-0.7845
0.49	27.12	-0.7854
0.5	27.19	-0.7865
0.5	27.25	-0.7874
0.5	27.32	-0.7883
0.51	27.38	-0.7893
0.51	27.45	-0.7902
0.51	27.51	-0.7912
0.52	27.58	-0.7921
0.52	27.64	-0.7929
0.52	27.71	-0.7938
0.53	27.77	-0.7947
0.53	27.84	-0.7956
0.53	27.91	-0.7965
0.54	27.97	-0.7973
0.54	28.04	-0.798
0.54	28.1	-0.7988
0.55	28.17	-0.7996
0.55	28.23	-0.8005
0.55	28.3	-0.8012
0.56	28.36	-0.802
0.56	28.43	-0.8029
0.56	28.5	-0.8037
0.57	28.56	-0.8045
0.57	28.63	-0.8053
0.57	28.69	-0.806
0.58	28.76	-0.8068
0.58	28.82	-0.8076
0.58	28.89	-0.8083
0.59	28.96	-0.809
0.59	29.02	-0.8098
0.59	29.09	-0.8105
0.6	29.15	-0.8111
0.6	29.22	-0.8118
0.6	29.28	-0.8124
0.61	29.35	-0.813
0.61	29.42	-0.8136
0.61	29.48	-0.8143
0.62	29.55	-0.8149
0.62	29.61	-0.8155
0.62	29.68	-0.8161
0.63	29.75	-0.8168
0.63	29.81	-0.8174
0.63	29.88	-0.8181
0.64	29.94	-0.8189
0.64	30.01	-0.8196
0.64	30.07	-0.8202
0.65	30.14	-0.8208
0.65	30.21	-0.8215
0.65	30.27	-0.8221
0.66	30.34	-0.8227
0.66	30.41	-0.8234
0.66	30.47	-0.824
0.67	30.54	-0.8245
0.67	30.6	-0.8251
0.67	30.67	-0.8257
0.68	30.74	-0.8263
0.68	30.8	-0.827
0.68	30.87	-0.8276
0.69	30.93	-0.8282
0.69	31	-0.8287
0.69	31.07	-0.8293
0.7	31.13	-0.8298
0.7	31.2	-0.8304
0.7	31.26	-0.831
0.71	31.33	-0.8315
0.71	31.4	-0.832
0.71	31.46	-0.8325
0.72	31.53	-0.833
0.72	31.6	-0.8335
0.72	31.66	-0.834
0.73	31.73	-0.8346
0.73	31.79	-0.8351
0.73	31.86	-0.8356
0.74	31.93	-0.8361
0.74	31.99	-0.8366
0.74	32.06	-0.8371
0.75	32.12	-0.8377
0.75	32.19	-0.8382
0.75	32.26	-0.8386
0.76	32.32	-0.8392
0.76	32.39	-0.8397
0.76	32.45	-0.8403
0.77	32.52	-0.8408
0.77	32.59	-0.8414
0.77	32.65	-0.8419
0.78	32.72	-0.8424
0.78	32.79	-0.843
0.78	32.85	-0.8434
0.79	32.92	-0.8439
0.79	32.98	-0.8444
0.79	33.05	-0.8449
0.8	33.12	-0.8454
0.8	33.18	-0.8459
0.8	33.25	-0.8463
0.81	33.32	-0.8468
0.81	33.38	-0.8473
0.81	33.45	-0.8478
0.82	33.51	-0.8482
0.82	33.58	-0.8488
0.82	33.65	-0.8493
0.83	33.71	-0.8498
0.83	33.78	-0.8503
0.83	33.85	-0.8509
0.84	33.91	-0.8514
0.84	33.98	-0.8519
0.84	34.04	-0.8525
0.85	34.11	-0.853
0.85	34.18	-0.8535
0.85	34.24	-0.854
0.86	34.31	-0.8545
0.86	34.38	-0.855
0.86	34.44	-0.8555
0.87	34.51	-0.8559
0.87	34.57	-0.8564
0.87	34.64	-0.8569
0.88	34.71	-0.8574
0.88	34.77	-0.8579
0.88	34.84	-0.8583
0.89	34.91	-0.8588
0.89	34.97	-0.8593
0.89	35.04	-0.8598
0.9	35.11	-0.8602
0.9	35.17	-0.8608
0.9	35.24	-0.8612
0.91	35.3	-0.8617
0.91	35.37	-0.8622
0.91	35.44	-0.8626
0.92	35.5	-0.8631
0.92	35.57	-0.8635
0.92	35.64	-0.864
0.93	35.7	-0.8645
0.93	35.77	-0.865
0.93	35.84	-0.8655
0.94	35.9	-0.866
0.94	35.97	-0.8665
0.94	36.03	-0.8669
0.95	36.1	-0.8674
0.95	36.17	-0.8679
0.95	36.23	-0.8684
0.96	36.3	-0.8688
0.96	36.37	-0.8693
0.96	36.43	-0.8697
0.97	36.5	-0.8701
0.97	36.57	-0.8706
0.97	36.63	-0.871
0.98	36.7	-0.8715
0.98	36.76	-0.872
0.98	36.83	-0.8724
0.99	36.9	-0.8729
0.99	36.97	-0.8735
0.99	37.03	-0.874
1	37.1	-0.8745
1	37.16	-0.875
1	37.23	-0.8755
1.01	37.3	-0.8761
1.01	37.36	-0.8765
1.01	37.43	-0.877
1.02	37.5	-0.8774
1.02	37.56	-0.8779
1.02	37.63	-0.8784
1.03	37.7	-0.8789
1.03	37.76	-0.8794
1.03	37.83	-0.88
1.04	37.89	-0.8805
1.04	37.96	-0.881
1.04	38.03	-0.8816
1.05	38.09	-0.8821
1.05	38.16	-0.8826
1.05	38.23	-0.8831
1.06	38.29	-0.8835
1.06	38.36	-0.884
1.06	38.43	-0.8845
1.07	38.49	-0.8849
1.07	38.56	-0.8854
1.07	38.63	-0.8859
1.08	38.69	-0.8863
1.08	38.76	-0.8868
1.08	38.83	-0.8873
1.09	38.89	-0.8878
1.09	38.96	-0.8883
1.09	39.02	-0.8888
1.1	39.09	-0.8893
1.1	39.16	-0.8898
1.1	39.22	-0.8903
1.11	39.29	-0.8908
1.11	39.36	-0.8913
1.11	39.42	-0.8918
1.12	39.49	-0.8923
1.12	39.56	-0.8929
1.12	39.62	-0.8934
1.13	39.69	-0.8939
1.13	39.76	-0.8944
1.13	39.82	-0.8948
1.14	39.89	-0.8954
1.14	39.96	-0.8958
1.14	40.02	-0.8963
1.15	40.09	-0.8969
1.15	40.16	-0.8975
1.15	40.22	-0.898
1.16	40.29	-0.8986
1.16	40.35	-0.8991
1.16	40.42	-0.8997
1.17	40.49	-0.9002
1.17	40.56	-0.9007
1.17	40.62	-0.9013
1.18	40.69	-0.9018
1.18	40.75	-0.9023
1.18	40.82	-0.9029
1.19	40.89	-0.9035
1.19	40.95	-0.904
1.19	41.02	-0.9046
1.2	41.09	-0.9052
1.2	41.15	-0.9057
1.2	41.22	-0.9062
1.21	41.29	-0.9067
1.21	41.35	-0.9073
1.21	41.42	-0.9079
1.22	41.49	-0.9084
1.22	41.55	-0.9089
1.22	41.62	-0.9094
1.23	41.69	-0.9098
1.23	41.75	-0.9103
1.23	41.82	-0.9108
1.24	41.88	-0.9114
1.24	41.95	-0.9119
1.24	42.02	-0.9125
1.25	42.08	-0.913
1.25	42.15	-0.9136
1.25	42.22	-0.9141
1.26	42.28	-0.9146
1.26	42.35	-0.9151
1.26	42.42	-0.9156
1.27	42.48	-0.9161
1.27	42.55	-0.9166
1.27	42.62	-0.9172
1.28	42.68	-0.9177
1.28	42.75	-0.9182
1.28	42.82	-0.9188
1.29	42.88	-0.9193
1.29	42.95	-0.9199
1.29	43.02	-0.9204
1.3	43.08	-0.921
1.3	43.15	-0.9215
1.3	43.22	-0.922
1.31	43.28	-0.9226
1.31	43.35	-0.9231
1.31	43.42	-0.9236
1.32	43.48	-0.9242
1.32	43.55	-0.9248
1.32	43.61	-0.9253
1.33	43.68	-0.9259
1.33	43.75	-0.9265
1.33	43.81	-0.9271
1.34	43.88	-0.9277
1.34	43.95	-0.9283
1.34	44.02	-0.929
1.35	44.08	-0.9295
1.35	44.15	-0.9301
1.35	44.21	-0.9307
1.36	44.28	-0.9313
1.36	44.35	-0.9318
1.36	44.41	-0.9324
1.37	44.48	-0.933
1.37	44.55	-0.9336
1.37	44.61	-0.9342
1.38	44.68	-0.9347
1.38	44.75	-0.9352
1.38	44.81	-0.9358
1.39	44.88	-0.9363
1.39	44.95	-0.9369
1.39	45.01	-0.9375
1.4	45.08	-0.938
1.4	45.15	-0.9385
1.4	45.21	-0.939
1.41	45.28	-0.9395
1.41	45.35	-0.94
1.41	45.41	-0.9406
1.42	45.48	-0.9411
1.42	45.55	-0.9417
1.42	45.61	-0.9423
1.43	45.68	-0.9429
1.43	45.75	-0.9435
1.43	45.81	-0.944
1.44	45.88	-0.9445
1.44	45.95	-0.9451
1.44	46.01	-0.9456
1.45	46.08	-0.9461
1.45	46.15	-0.9466
1.45	46.21	-0.9471
1.46	46.28	-0.9476
1.46	46.34	-0.9481
1.46	46.41	-0.9487
1.47	46.48	-0.9492
1.47	46.54	-0.9498
1.47	46.61	-0.9504
1.48	46.68	-0.951
1.48	46.74	-0.9515
1.48	46.81	-0.9521
1.49	46.88	-0.9527
1.49	46.94	-0.9533
1.49	47.01	-0.954
1.5	47.08	-0.9546
1.5	47.14	-0.9551
1.5	47.21	-0.9556
1.51	47.28	-0.9563
1.51	47.34	-0.9569
1.51	47.41	-0.9575
1.52	47.48	-0.9581
1.52	47.54	-0.9587
1.52	47.61	-0.9594
1.53	47.68	-0.9601
1.53	47.74	-0.9606
1.53	47.81	-0.9612
1.54	47.88	-0.9618
1.54	47.94	-0.9624
1.54	48.01	-0.963
1.55	48.08	-0.9636
1.55	48.14	-0.9641
1.55	48.21	-0.9647
1.56	48.28	-0.9653
1.56	48.34	-0.9659
1.56	48.41	-0.9665
1.57	48.48	-0.9671
1.57	48.54	-0.9676
1.57	48.61	-0.9681
1.58	48.68	-0.9687
1.58	48.74	-0.9693
1.58	48.81	-0.97
1.59	48.88	-0.9705
1.59	48.94	-0.971
1.59	49.01	-0.9716
1.6	49.08	-0.9722
1.6	49.14	-0.9727
1.6	49.21	-0.9733
1.61	49.28	-0.9738
1.61	49.34	-0.9744
1.61	49.41	-0.9751
1.62	49.48	-0.9757
1.62	49.54	-0.9763
1.62	49.61	-0.9769
1.63	49.68	-0.9776
1.63	49.74	-0.9781
1.63	49.81	-0.9787
1.64	49.88	-0.9793
1.64	49.94	-0.9799
1.64	50.01	-0.9804
1.65	50.07	-0.981
1.65	50.14	-0.9816
1.65	50.21	-0.9822
1.66	50.27	-0.9829
1.66	50.34	-0.9835
1.66	50.41	-0.984
1.67	50.47	-0.9845
1.67	50.54	-0.9851
1.67	50.61	-0.9856
1.68	50.67	-0.9862
1.68	50.74	-0.9867
1.68	50.81	-0.9872
1.69	50.87	-0.9878
1.69	50.94	-0.9884
1.69	51.01	-0.989
1.7	51.07	-0.9896
1.7	51.14	-0.9902
1.7	51.21	-0.9908
1.71	51.27	-0.9914
1.71	51.34	-0.9919
1.71	51.41	-0.9924
1.72	51.47	-0.993
1.72	51.54	-0.9936
1.72	51.61	-0.9942
1.73	51.67	-0.9948
1.73	51.74	-0.9954
1.73	51.81	-0.996
1.74	51.87	-0.9967
1.74	51.94	-0.9973
1.74	52.01	-0.9979
1.75	52.07	-0.9984
1.75	52.14	-0.9989
1.75	52.21	-0.9995
1.76	52.27	-1
1.76	52.34	-1.001
1.76	52.41	-1.001
1.77	52.47	-1.002
1.77	52.54	-1.003
1.77	52.6	-1.003
1.78	52.67	-1.004
1.78	52.74	-1.004
1.78	52.8	-1.005
1.79	52.87	-1.005
1.79	52.94	-1.006
1.79	53	-1.007
1.8	53.07	-1.007
1.8	53.14	-1.008
1.8	53.2	-1.008
1.81	53.27	-1.009
1.81	53.34	-1.009
1.81	53.4	-1.01
1.82	53.47	-1.01
1.82	53.54	-1.011
1.82	53.6	-1.012
1.83	53.67	-1.012
1.83	53.74	-1.013
1.83	53.8	-1.013
1.84	53.87	-1.014
1.84	53.94	-1.014
1.84	54	-1.015
1.85	54.07	-1.015
1.85	54.14	-1.016
1.85	54.2	-1.017
1.86	54.27	-1.017
1.86	54.34	-1.018
1.86	54.4	-1.019
1.87	54.47	-1.019
1.87	54.54	-1.02
1.87	54.6	-1.02
1.88	54.67	-1.021
1.88	54.74	-1.022
1.88	54.8	-1.022
1.89	54.87	-1.023
1.89	54.94	-1.023
1.89	55	-1.024
1.9	55.07	-1.025
1.9	55.14	-1.025
1.9	55.2	-1.026
1.91	55.27	-1.027
1.91	55.34	-1.027
1.91	55.4	-1.028
1.92	55.47	-1.029
1.92	55.54	-1.029
1.92	55.6	-1.03
1.93	55.67	-1.03
1.93	55.74	-1.031
1.93	55.8	-1.031
1.94	55.87	-1.032
1.94	55.94	-1.033
1.94	56	-1.033
1.95	56.07	-1.034
1.95	56.14	-1.034
1.95	56.2	-1.035
1.96	56.27	-1.036
1.96	56.34	-1.036
1.96	56.4	-1.037
1.97	56.47	-1.037
1.97	56.54	-1.038
1.97	56.6	-1.039
1.98	56.67	-1.039
1.98	56.74	-1.04
1.98	56.8	-1.04
1.99	56.87	-1.041
1.99	56.94	-1.042
1.99	57	-1.043
2	57.07	-1.043
2	57.14	-1.044
2	57.2	-1.045
2.01	57.27	-1.045
2.01	57.34	-1.046
2.01	57.4	-1.046
2.02	57.47	-1.047
2.02	57.53	-1.047
2.02	57.6	-1.048
2.03	57.67	-1.049
2.03	57.73	-1.049
2.03	57.8	-1.05
2.04	57.87	-1.051
2.04	57.93	-1.051
2.04	58	-1.052
2.05	58.07	-1.053
2.05	58.13	-1.053
2.05	58.2	-1.054
2.06	58.27	-1.055
2.06	58.33	-1.055
2.06	58.4	-1.056
2.07	58.47	-1.057
2.07	58.54	-1.057
2.07	58.6	-1.058
2.08	58.67	-1.059
2.08	58.73	-1.059
2.08	58.8	-1.06
2.09	58.87	-1.061
2.09	58.93	-1.061
2.09	59	-1.062
2.1	59.07	-1.063
2.1	59.13	-1.063
2.1	59.2	-1.064
2.11	59.27	-1.065
2.11	59.33	-1.066
2.11	59.4	-1.066
2.12	59.47	-1.067
2.12	59.53	-1.068
2.12	59.6	-1.068
2.13	59.67	-1.069
2.13	59.73	-1.069
2.13	59.8	-1.07
2.14	59.87	-1.071
2.14	59.93	-1.071
2.14	60	-1.072
2.15	60.07	-1.073
2.15	60.13	-1.074
2.15	60.2	-1.074
2.16	60.27	-1.075
2.16	60.33	-1.076
2.16	60.4	-1.077
2.17	60.47	-1.077
2.17	60.53	-1.078
2.17	60.6	-1.079
2.18	60.67	-1.079
2.18	60.73	-1.08
2.18	60.8	-1.081
2.19	60.87	-1.082
2.19	60.93	-1.083
2.19	61	-1.083
2.2	61.07	-1.084
2.2	61.13	-1.085
2.2	61.2	-1.086
2.21	61.27	-1.086
2.21	61.33	-1.087
2.21	61.4	-1.088
2.22	61.47	-1.089
2.22	61.53	-1.09
2.22	61.6	-1.091
2.23	61.67	-1.091
2.23	61.73	-1.092
2.23	61.8	-1.093
2.24	61.86	-1.094
2.24	61.93	-1.095
2.24	62	-1.096
2.25	62.06	-1.096
2.25	62.13	-1.097
2.25	62.2	-1.098
2.26	62.26	-1.099
2.26	62.33	-1.1
2.26	62.4	-1.1
2.27	62.46	-1.101
2.27	62.53	-1.102
2.27	62.6	-1.103
2.28	62.66	-1.104
2.28	62.73	-1.105
2.28	62.8	-1.106
2.29	62.86	-1.107
2.29	62.93	-1.108
2.29	63	-1.108
2.3	63.06	-1.109
2.3	63.13	-1.11
2.3	63.2	-1.111
2.31	63.26	-1.112
2.31	63.33	-1.113
2.31	63.4	-1.114
2.32	63.46	-1.115
2.32	63.53	-1.116
2.32	63.6	-1.117
2.33	63.66	-1.118
2.33	63.73	-1.118
2.33	63.8	-1.119
2.34	63.86	-1.12
2.34	63.93	-1.121
2.34	64	-1.122
2.35	64.06	-1.123
2.35	64.13	-1.124
2.35	64.2	-1.125
2.36	64.26	-1.126
2.36	64.33	-1.127
2.36	64.4	-1.128
2.37	64.46	-1.129
2.37	64.53	-1.13
2.37	64.6	-1.131
2.38	64.66	-1.132
2.38	64.73	-1.133
2.38	64.8	-1.134
2.39	64.86	-1.135
2.39	64.93	-1.136
2.39	64.99	-1.136
2.4	65.06	-1.138
2.4	65.13	-1.139
2.4	65.19	-1.14
2.41	65.26	-1.141
2.41	65.33	-1.142
2.41	65.39	-1.143
2.42	65.46	-1.143
2.42	65.53	-1.144
2.42	65.59	-1.145
2.43	65.66	-1.146
2.43	65.73	-1.147
2.43	65.79	-1.148
2.44	65.86	-1.149
2.44	65.93	-1.15
2.44	65.99	-1.151
2.45	66.06	-1.152
2.45	66.13	-1.153
2.45	66.19	-1.154
2.46	66.26	-1.155
2.46	66.33	-1.156
2.46	66.39	-1.157
2.47	66.46	-1.158
2.47	66.53	-1.159
2.47	66.59	-1.16
2.48	66.66	-1.161
2.48	66.73	-1.162
2.48	66.79	-1.163
2.49	66.86	-1.164
2.49	66.93	-1.165
2.49	66.99	-1.166
2.5	67.06	-1.166
2.5	67.12	-1.167
2.5	67.19	-1.168
2.51	67.26	-1.169
2.51	67.33	-1.17
2.51	67.39	-1.171
2.52	67.46	-1.172
2.52	67.52	-1.173
2.52	67.59	-1.174
2.53	67.66	-1.174
2.53	67.72	-1.175
2.53	67.79	-1.176
2.54	67.86	-1.177
2.54	67.92	-1.177
2.54	67.99	-1.178
2.55	68.06	-1.179
2.55	68.12	-1.18
2.55	68.19	-1.181
2.56	68.26	-1.181
2.56	68.32	-1.182
2.56	68.39	-1.183
2.57	68.46	-1.183
2.57	68.52	-1.184
2.57	68.59	-1.185
2.58	68.66	-1.185
2.58	68.72	-1.186
2.58	68.79	-1.187
2.59	68.86	-1.187
2.59	68.92	-1.188
2.59	68.99	-1.188
2.6	69.06	-1.189
2.6	69.12	-1.189
2.6	69.19	-1.19
2.61	69.26	-1.19
2.61	69.32	-1.191
2.61	69.39	-1.191
2.62	69.46	-1.192
2.62	69.52	-1.192
2.62	69.59	-1.193
2.63	69.66	-1.193
2.63	69.72	-1.194
2.63	69.79	-1.194
2.64	69.86	-1.194
2.64	69.92	-1.194
2.64	69.99	-1.195
2.65	70.06	-1.195
2.65	70.12	-1.195
2.65	70.19	-1.195
2.66	70.26	-1.196
2.66	70.32	-1.196
2.66	70.39	-1.196
2.67	70.46	-1.196
2.67	70.53	-1.196
2.67	70.59	-1.196
2.68	70.66	-1.197
2.68	70.73	-1.197
2.68	70.79	-1.197
2.69	70.86	-1.197
2.69	70.92	-1.197
2.69	70.99	-1.197
2.7	71.06	-1.197
2.7	71.13	-1.197
2.7	71.19	-1.197
2.71	71.26	-1.197
2.71	71.33	-1.197
2.71	71.39	-1.197
2.72	71.46	-1.197
2.72	71.53	-1.197
2.72	71.59	-1.197
2.73	71.66	-1.197
2.73	71.73	-1.198
2.73	71.79	-1.198
2.74	71.86	-1.198
2.74	71.93	-1.198
2.74	71.99	-1.198
2.75	72.06	-1.198
2.75	72.13	-1.198
2.75	72.19	-1.198
2.76	72.26	-1.198
2.76	72.33	-1.198
2.76	72.4	-1.198
2.77	72.46	-1.198
2.77	72.53	-1.198
2.77	72.6	-1.198
2.78	72.66	-1.198
2.78	72.73	-1.198
2.78	72.8	-1.198
2.79	72.86	-1.198
2.79	72.93	-1.198
2.79	73	-1.198
2.8	73.06	-1.198
2.8	73.13	-1.198
2.8	73.2	-1.198
2.81	73.26	-1.198
2.81	73.33	-1.198
2.81	73.4	-1.198
2.82	73.47	-1.198
2.82	73.53	-1.198
2.82	73.6	-1.198
2.83	73.67	-1.198
2.83	73.73	-1.198
2.83	73.8	-1.198
2.84	73.87	-1.198
2.84	73.93	-1.198
2.84	74	-1.198
2.85	74.07	-1.197
2.85	74.13	-1.197
2.85	74.2	-1.197
2.86	74.27	-1.197
2.86	74.33	-1.197
2.86	74.4	-1.197
2.87	74.47	-1.197
2.87	74.53	-1.197
2.87	74.6	-1.197
2.88	74.67	-1.196
2.88	74.74	-1.196
2.88	74.8	-1.196
2.89	74.87	-1.196
2.89	74.94	-1.196
2.89	75	-1.196
2.9	75.07	-1.196
2.9	75.14	-1.196
2.9	75.2	-1.196
2.91	75.27	-1.195
2.91	75.34	-1.195
2.91	75.4	-1.195
2.92	75.47	-1.195
2.92	75.54	-1.195
2.92	75.6	-1.195
2.93	75.67	-1.195
2.93	75.74	-1.195
2.93	75.8	-1.195
2.94	75.87	-1.194
2.94	75.94	-1.194
2.94	76.01	-1.194
2.95	76.07	-1.194
2.95	76.14	-1.194
2.95	76.21	-1.194
2.96	76.27	-1.194
2.96	76.34	-1.194
2.96	76.41	-1.194
2.97	76.47	-1.193
2.97	76.54	-1.193
2.97	76.61	-1.193
2.98	76.67	-1.193
2.98	76.74	-1.193
2.98	76.81	-1.193
2.99	76.87	-1.193
2.99	76.94	-1.193
2.99	77.01	-1.192
3	77.08	-1.192
3	77.14	-1.192
3	77.21	-1.192
3.01	77.28	-1.192
3.01	77.34	-1.192
3.01	77.41	-1.192
3.02	77.48	-1.192
3.02	77.54	-1.192
3.02	77.61	-1.191
3.03	77.68	-1.191
3.03	77.74	-1.191
3.03	77.81	-1.191
3.04	77.88	-1.191
3.04	77.94	-1.191
3.04	78.01	-1.191
3.05	78.08	-1.191
3.05	78.15	-1.191
3.05	78.21	-1.19
3.06	78.28	-1.19
3.06	78.35	-1.19
3.06	78.41	-1.19
3.07	78.48	-1.19
3.07	78.55	-1.19
3.07	78.61	-1.19
3.08	78.68	-1.19
3.08	78.75	-1.19
3.08	78.81	-1.19
3.09	78.88	-1.189
3.09	78.95	-1.189
3.09	79.01	-1.189
3.1	79.08	-1.189
3.1	79.15	-1.189
3.1	79.21	-1.189
3.11	79.28	-1.189
3.11	79.35	-1.189
3.11	79.42	-1.189
3.12	79.48	-1.189
3.12	79.55	-1.188
3.12	79.62	-1.188
3.13	79.68	-1.188
3.13	79.75	-1.188
3.13	79.82	-1.188
3.14	79.88	-1.188
3.14	79.95	-1.188
3.14	80.02	-1.188
3.15	80.08	-1.188
3.15	80.15	-1.188
3.15	80.22	-1.188
3.16	80.28	-1.187
3.16	80.35	-1.187
3.16	80.42	-1.187
3.17	80.48	-1.187
3.17	80.55	-1.187
3.17	80.62	-1.187
3.18	80.69	-1.187
3.18	80.75	-1.187
3.18	80.82	-1.187
3.19	80.89	-1.187
3.19	80.95	-1.187
3.19	81.02	-1.187
3.2	81.09	-1.187
3.2	81.15	-1.187
3.2	81.22	-1.187
3.21	81.29	-1.186
3.21	81.35	-1.186
3.21	81.42	-1.186
3.22	81.49	-1.186
3.22	81.55	-1.186
3.22	81.62	-1.186
3.23	81.69	-1.186
3.23	81.75	-1.186
3.23	81.82	-1.186
3.24	81.89	-1.186
3.24	81.95	-1.186
3.24	82.02	-1.186
3.25	82.09	-1.186
3.25	82.15	-1.186
3.25	82.22	-1.186
3.26	82.29	-1.186
3.26	82.35	-1.186
3.26	82.42	-1.186
3.27	82.49	-1.186
3.27	82.56	-1.186
3.27	82.62	-1.186
3.28	82.69	-1.186
3.28	82.76	-1.186
3.28	82.82	-1.186
3.29	82.89	-1.186
3.29	82.96	-1.186
3.29	83.02	-1.186
3.3	83.09	-1.186
3.3	83.16	-1.186
3.3	83.22	-1.186
3.31	83.29	-1.186
3.31	83.36	-1.186
3.31	83.42	-1.186
3.32	83.49	-1.186
3.32	83.56	-1.186
3.32	83.62	-1.186
3.33	83.69	-1.186
3.33	83.76	-1.186
3.33	83.82	-1.186
3.34	83.89	-1.186
3.34	83.96	-1.186
3.34	84.02	-1.186
3.35	84.09	-1.186
3.35	84.16	-1.187
3.35	84.23	-1.187
3.36	84.29	-1.187
3.36	84.36	-1.187
3.36	84.42	-1.187
3.37	84.49	-1.187
3.37	84.56	-1.187
3.37	84.62	-1.188
3.38	84.69	-1.188
3.38	84.76	-1.188
3.38	84.83	-1.188
3.39	84.89	-1.188
3.39	84.96	-1.189
3.39	85.02	-1.189
3.4	85.09	-1.189
3.4	85.16	-1.189
3.4	85.22	-1.19
3.41	85.29	-1.19
3.41	85.36	-1.19
3.41	85.43	-1.19
3.42	85.49	-1.191
3.42	85.56	-1.191
3.42	85.63	-1.191
3.43	85.69	-1.191
3.43	85.76	-1.192
3.43	85.83	-1.192
3.44	85.89	-1.192
3.44	85.96	-1.193
3.44	86.03	-1.193
3.45	86.09	-1.193
3.45	86.16	-1.194
3.45	86.23	-1.194
3.46	86.29	-1.194
3.46	86.36	-1.195
3.46	86.43	-1.195
3.47	86.49	-1.196
3.47	86.56	-1.196
3.47	86.63	-1.196
3.48	86.69	-1.197
3.48	86.76	-1.197
3.48	86.83	-1.197
3.49	86.89	-1.198
3.49	86.96	-1.198
3.49	87.03	-1.199
3.5	87.09	-1.199
3.5	87.16	-1.199
3.5	87.23	-1.2
3.51	87.29	-1.2
3.51	87.36	-1.2
3.51	87.43	-1.201
3.52	87.49	-1.201
3.52	87.56	-1.202
3.52	87.63	-1.202
3.53	87.7	-1.202
3.53	87.76	-1.203
3.53	87.83	-1.203
3.54	87.9	-1.204
3.54	87.96	-1.204
3.54	88.03	-1.205
3.55	88.1	-1.205
3.55	88.16	-1.205
3.55	88.23	-1.206
3.56	88.3	-1.206
3.56	88.36	-1.206
3.56	88.43	-1.207
3.57	88.5	-1.207
3.57	88.56	-1.208
3.57	88.63	-1.208
3.58	88.7	-1.209
3.58	88.76	-1.209
3.58	88.83	-1.209
3.59	88.9	-1.21
3.59	88.96	-1.21
3.59	89.03	-1.211
3.6	89.1	-1.211
3.6	89.16	-1.212
3.6	89.23	-1.212
3.61	89.3	-1.212
3.61	89.36	-1.213
3.61	89.43	-1.213
3.62	89.5	-1.214
3.62	89.56	-1.214
3.62	89.63	-1.214
3.63	89.7	-1.215
3.63	89.76	-1.215
3.63	89.83	-1.216
3.64	89.9	-1.216
3.64	89.96	-1.217
3.64	90.03	-1.217
3.65	90.1	-1.217
3.65	90.17	-1.218
3.65	90.23	-1.218
3.66	90.3	-1.219
3.66	90.36	-1.219
3.66	90.43	-1.22
3.67	90.5	-1.22
3.67	90.56	-1.22
3.67	90.63	-1.221
3.68	90.7	-1.221
3.68	90.76	-1.222
3.68	90.83	-1.222
3.69	90.9	-1.222
3.69	90.97	-1.223
3.69	91.03	-1.223
3.7	91.1	-1.224
3.7	91.17	-1.224
3.7	91.23	-1.224
3.71	91.3	-1.225
3.71	91.37	-1.225
3.71	91.43	-1.225
3.72	91.5	-1.226
3.72	91.57	-1.226
3.72	91.63	-1.226
3.73	91.7	-1.227
3.73	91.77	-1.227
3.73	91.83	-1.228
3.74	91.9	-1.228
3.74	91.97	-1.228
3.74	92.03	-1.229
3.75	92.1	-1.229
3.75	92.17	-1.229
3.75	92.23	-1.23
3.76	92.3	-1.23
3.76	92.37	-1.23
3.76	92.43	-1.231
3.77	92.5	-1.231
3.77	92.57	-1.232
3.77	92.63	-1.232
3.78	92.7	-1.232
3.78	92.77	-1.233
3.78	92.83	-1.233
3.79	92.9	-1.233
3.79	92.97	-1.234
3.79	93.03	-1.234
3.8	93.1	-1.234
3.8	93.17	-1.235
3.8	93.23	-1.235
3.81	93.3	-1.235
3.81	93.37	-1.236
3.81	93.43	-1.236
3.82	93.5	-1.236
3.82	93.57	-1.236
3.82	93.63	-1.237
3.83	93.7	-1.237
3.83	93.77	-1.237
3.83	93.83	-1.238
3.84	93.9	-1.238
3.84	93.97	-1.238
3.84	94.04	-1.239
3.85	94.1	-1.239
3.85	94.17	-1.239
3.85	94.24	-1.24
3.86	94.3	-1.24
3.86	94.37	-1.241
3.86	94.44	-1.241
3.87	94.5	-1.241
3.87	94.57	-1.241
3.87	94.64	-1.242
3.88	94.7	-1.242
3.88	94.77	-1.242
3.88	94.84	-1.243
3.89	94.9	-1.243
3.89	94.97	-1.243
3.89	95.04	-1.244
3.9	95.1	-1.244
3.9	95.17	-1.244
3.9	95.24	-1.244
3.91	95.3	-1.245
3.91	95.37	-1.245
3.91	95.44	-1.245
3.92	95.5	-1.246
3.92	95.57	-1.246
3.92	95.64	-1.246
3.93	95.7	-1.247
3.93	95.77	-1.247
3.93	95.84	-1.247
3.94	95.9	-1.247
3.94	95.97	-1.248
3.94	96.04	-1.248
3.95	96.1	-1.248
3.95	96.17	-1.248
3.95	96.24	-1.249
3.96	96.3	-1.249
3.96	96.37	-1.249
3.96	96.44	-1.249
3.97	96.5	-1.25
3.97	96.57	-1.25
3.97	96.64	-1.25
3.98	96.7	-1.251
3.98	96.77	-1.251
3.98	96.84	-1.252
3.99	96.9	-1.252
3.99	96.97	-1.253
3.99	97.04	-1.253
4	97.1	-1.253
4	97.17	-1.254
4	97.24	-1.254
4.01	97.31	-1.254
4.01	97.37	-1.255
4.01	97.44	-1.255
4.02	97.51	-1.255
4.02	97.57	-1.256
4.02	97.64	-1.256
4.03	97.71	-1.256
4.03	97.77	-1.256
4.03	97.84	-1.257
4.04	97.91	-1.257
4.04	97.97	-1.257
4.04	98.04	-1.257
4.05	98.11	-1.258
4.05	98.17	-1.258
4.05	98.24	-1.258
4.06	98.31	-1.258
4.06	98.37	-1.259
4.06	98.44	-1.259
4.07	98.51	-1.259
4.07	98.57	-1.26
4.07	98.64	-1.26
4.08	98.71	-1.261
4.08	98.77	-1.261
4.08	98.84	-1.261
4.09	98.91	-1.262
4.09	98.97	-1.262
4.09	99.04	-1.262
4.1	99.11	-1.263
4.1	99.17	-1.263
4.1	99.24	-1.264
4.11	99.31	-1.264
4.11	99.37	-1.265
4.11	99.44	-1.265
4.12	99.51	-1.266
4.12	99.57	-1.266
4.12	99.64	-1.267
4.13	99.71	-1.268
4.13	99.77	-1.268
4.13	99.84	-1.269
4.14	99.91	-1.27
4.14	99.97	-1.27
4.14	100.04	-1.271
4.15	100.11	-1.272
4.15	100.17	-1.273
4.15	100.24	-1.274
4.16	100.31	-1.274
4.16	100.37	-1.275
4.16	100.44	-1.276
4.17	100.51	-1.277
4.17	100.57	-1.278
4.17	100.64	-1.278
4.18	100.71	-1.279
4.18	100.78	-1.28
4.18	100.84	-1.281
4.19	100.91	-1.282
4.19	100.98	-1.282
4.19	101.04	-1.283
4.2	101.11	-1.284
4.2	101.18	-1.285
4.2	101.24	-1.285
4.21	101.31	-1.286
4.21	101.37	-1.287
4.21	101.44	-1.288
4.22	101.51	-1.288
4.22	101.58	-1.289
4.22	101.64	-1.289
4.23	101.71	-1.29
4.23	101.78	-1.291
4.23	101.84	-1.291
4.24	101.91	-1.292
4.24	101.98	-1.293
4.24	102.04	-1.293
4.25	102.11	-1.294
4.25	102.18	-1.294
4.25	102.24	-1.295
4.26	102.31	-1.296
4.26	102.38	-1.296
4.26	102.44	-1.297
4.27	102.51	-1.298
4.27	102.58	-1.298
4.27	102.64	-1.299
4.28	102.71	-1.3
4.28	102.78	-1.3
4.28	102.84	-1.301
4.29	102.91	-1.301
4.29	102.98	-1.302
4.29	103.04	-1.303
4.3	103.11	-1.304
4.3	103.18	-1.304
4.3	103.24	-1.305
4.31	103.31	-1.306
4.31	103.38	-1.306
4.31	103.44	-1.307
4.32	103.51	-1.307
4.32	103.58	-1.308
4.32	103.64	-1.309
4.33	103.71	-1.309
4.33	103.78	-1.31
4.33	103.84	-1.311
4.34	103.91	-1.311
4.34	103.98	-1.312
4.34	104.04	-1.313
4.35	104.11	-1.314
4.35	104.18	-1.314
4.35	104.24	-1.315
4.36	104.31	-1.316
4.36	104.38	-1.316
4.36	104.44	-1.317
4.37	104.51	-1.318
4.37	104.58	-1.318
4.37	104.64	-1.319
4.38	104.71	-1.32
4.38	104.78	-1.321
4.38	104.84	-1.321
4.39	104.91	-1.322
4.39	104.98	-1.323
4.39	105.04	-1.324
4.4	105.11	-1.324
4.4	105.18	-1.325
4.4	105.24	-1.326
4.41	105.31	-1.327
4.41	105.38	-1.327
4.41	105.44	-1.328
4.42	105.51	-1.329
4.42	105.58	-1.329
4.42	105.64	-1.33
4.43	105.71	-1.331
4.43	105.78	-1.332
4.43	105.84	-1.332
4.44	105.91	-1.333
4.44	105.98	-1.334
4.44	106.04	-1.334
4.45	106.11	-1.335
4.45	106.18	-1.336
4.45	106.24	-1.337
4.46	106.31	-1.338
4.46	106.38	-1.338
4.46	106.44	-1.339
4.47	106.51	-1.34
4.47	106.58	-1.341
4.47	106.64	-1.341
4.48	106.71	-1.342
4.48	106.78	-1.343
4.48	106.84	-1.344
4.49	106.91	-1.345
4.49	106.98	-1.346
4.49	107.04	-1.346
4.5	107.11	-1.347
4.5	107.18	-1.348
4.5	107.24	-1.349
4.51	107.31	-1.349
4.51	107.38	-1.35
4.51	107.44	-1.351
4.52	107.51	-1.352
4.52	107.58	-1.353
4.52	107.64	-1.354
4.53	107.71	-1.355
4.53	107.78	-1.355
4.53	107.84	-1.356
4.54	107.91	-1.357
4.54	107.98	-1.358
4.54	108.04	-1.359
4.55	108.11	-1.359
4.55	108.18	-1.36
4.55	108.24	-1.361
4.56	108.31	-1.362
4.56	108.37	-1.363
4.56	108.44	-1.364
4.57	108.51	-1.365
4.57	108.58	-1.366
4.57	108.64	-1.366
4.58	108.71	-1.367
4.58	108.78	-1.368
4.58	108.84	-1.369
4.59	108.91	-1.37
4.59	108.97	-1.371
4.59	109.04	-1.372
4.6	109.11	-1.372
4.6	109.17	-1.373
4.6	109.24	-1.374
4.61	109.31	-1.375
4.61	109.37	-1.376
4.61	109.44	-1.377
4.62	109.51	-1.378
4.62	109.57	-1.379
4.62	109.64	-1.38
4.63	109.71	-1.381
4.63	109.77	-1.381
4.63	109.84	-1.382
4.64	109.91	-1.383
4.64	109.97	-1.384
4.64	110.04	-1.385
4.65	110.11	-1.386
4.65	110.17	-1.387
4.65	110.24	-1.388
4.66	110.31	-1.389
4.66	110.37	-1.39
4.66	110.44	-1.391
4.67	110.51	-1.391
4.67	110.57	-1.392
4.67	110.64	-1.394
4.68	110.71	-1.394
4.68	110.77	-1.395
4.68	110.84	-1.396
4.69	110.91	-1.397
4.69	110.97	-1.398
4.69	111.04	-1.399
4.7	111.11	-1.4
4.7	111.17	-1.401
4.7	111.24	-1.402
4.71	111.31	-1.403
4.71	111.37	-1.404
4.71	111.44	-1.405
4.72	111.51	-1.406
4.72	111.57	-1.407
4.72	111.64	-1.408
4.73	111.71	-1.409
4.73	111.77	-1.41
4.73	111.84	-1.411
4.74	111.91	-1.412
4.74	111.97	-1.413
4.74	112.04	-1.414
4.75	112.11	-1.415
4.75	112.17	-1.416
4.75	112.24	-1.417
4.76	112.31	-1.418
4.76	112.37	-1.42
4.76	112.44	-1.421
4.77	112.5	-1.422
4.77	112.57	-1.422
4.77	112.64	-1.424
4.78	112.7	-1.425
4.78	112.77	-1.426
4.78	112.84	-1.427
4.79	112.9	-1.428
4.79	112.97	-1.429
4.79	113.04	-1.43
4.8	113.1	-1.431
4.8	113.17	-1.432
4.8	113.24	-1.433
4.81	113.3	-1.434
4.81	113.37	-1.435
4.81	113.44	-1.437
4.82	113.5	-1.438
4.82	113.57	-1.439
4.82	113.64	-1.44
4.83	113.7	-1.441
4.83	113.77	-1.442
4.83	113.84	-1.443
4.84	113.9	-1.444
4.84	113.97	-1.446
4.84	114.04	-1.447
4.85	114.1	-1.448
4.85	114.17	-1.449
4.85	114.24	-1.45
4.86	114.3	-1.451
4.86	114.37	-1.452
4.86	114.44	-1.454
4.87	114.5	-1.455
4.87	114.57	-1.456
4.87	114.64	-1.457
4.88	114.7	-1.458
4.88	114.77	-1.46
4.88	114.83	-1.461
4.89	114.9	-1.462
4.89	114.97	-1.463
4.89	115.03	-1.465
4.9	115.1	-1.466
4.9	115.17	-1.467
4.9	115.23	-1.468
4.91	115.3	-1.469
4.91	115.37	-1.471
4.91	115.43	-1.472
4.92	115.5	-1.473
4.92	115.57	-1.474
4.92	115.63	-1.476
4.93	115.7	-1.477
4.93	115.77	-1.478
4.93	115.83	-1.48
4.94	115.9	-1.481
4.94	115.97	-1.482
4.94	116.03	-1.484
4.95	116.1	-1.485
4.95	116.17	-1.486
4.95	116.23	-1.488
4.96	116.3	-1.489
4.96	116.37	-1.49
4.96	116.43	-1.491
4.97	116.5	-1.493
4.97	116.56	-1.494
4.97	116.63	-1.496
4.98	116.7	-1.497
4.98	116.76	-1.498
4.98	116.83	-1.5
4.99	116.9	-1.501
4.99	116.96	-1.502
4.99	117.03	-1.504
5	117.1	-1.505
5	117.16	-1.507
5	117.23	-1.508
5.01	117.3	-1.509
5.01	117.36	-1.511
5.01	117.43	-1.512
5.02	117.5	-1.514
5.02	117.56	-1.515
5.02	117.63	-1.516
5.03	117.7	-1.518
5.03	117.76	-1.519
5.03	117.83	-1.521
5.04	117.9	-1.522
5.04	117.96	-1.524
5.04	118.03	-1.525
5.05	118.1	-1.526
5.05	118.16	-1.528
5.05	118.23	-1.529
5.06	118.29	-1.531
5.06	118.36	-1.532
5.06	118.43	-1.534
5.07	118.49	-1.535
5.07	118.56	-1.537
5.07	118.63	-1.538
5.08	118.69	-1.54
5.08	118.76	-1.541
5.08	118.83	-1.543
5.09	118.89	-1.544
5.09	118.96	-1.546
5.09	119.03	-1.548
5.1	119.09	-1.549
5.1	119.16	-1.551
5.1	119.23	-1.552
5.11	119.29	-1.554
5.11	119.36	-1.555
5.11	119.42	-1.557
5.12	119.49	-1.558
5.12	119.56	-1.56
5.12	119.62	-1.561
5.13	119.69	-1.563
5.13	119.76	-1.565
5.13	119.82	-1.567
5.14	119.89	-1.568
5.14	119.96	-1.57
5.14	120.02	-1.571
5.15	120.09	-1.573
5.15	120.16	-1.575
5.15	120.22	-1.576
5.16	120.29	-1.578
5.16	120.36	-1.58
5.16	120.42	-1.581
5.17	120.49	-1.583
5.17	120.56	-1.585
5.17	120.62	-1.587
5.18	120.69	-1.588
5.18	120.75	-1.59
5.18	120.82	-1.592
5.19	120.89	-1.594
5.19	120.95	-1.596
5.19	121.02	-1.597
5.2	121.09	-1.599
5.2	121.15	-1.601
5.2	121.22	-1.603
5.21	121.29	-1.605
5.21	121.35	-1.606
5.21	121.42	-1.608
5.22	121.49	-1.61
5.22	121.55	-1.612
5.22	121.62	-1.614
5.23	121.68	-1.615
5.23	121.75	-1.617
5.23	121.82	-1.619
5.24	121.88	-1.621
5.24	121.95	-1.623
5.24	122.02	-1.625
5.25	122.08	-1.627
5.25	122.15	-1.629
5.25	122.22	-1.631
5.26	122.28	-1.633
5.26	122.35	-1.635
5.26	122.42	-1.637
5.27	122.48	-1.639
5.27	122.55	-1.641
5.27	122.61	-1.643
5.28	122.68	-1.645
5.28	122.75	-1.647
5.28	122.81	-1.649
5.29	122.88	-1.651
5.29	122.95	-1.653
5.29	123.01	-1.655
5.3	123.08	-1.657
5.3	123.14	-1.66
5.3	123.21	-1.662
5.31	123.28	-1.664
5.31	123.34	-1.666
5.31	123.41	-1.668
5.32	123.48	-1.671
5.32	123.54	-1.673
5.32	123.61	-1.675
5.33	123.68	-1.677
5.33	123.74	-1.679
5.33	123.81	-1.681
5.34	123.87	-1.684
5.34	123.94	-1.686
5.34	124.01	-1.688
5.35	124.07	-1.691
5.35	124.14	-1.693
5.35	124.21	-1.695
5.36	124.27	-1.697
5.36	124.34	-1.7
5.36	124.41	-1.702
5.37	124.47	-1.704
5.37	124.54	-1.707
5.37	124.6	-1.709
5.38	124.67	-1.711
5.38	124.74	-1.714
5.38	124.8	-1.716
5.39	124.87	-1.719
5.39	124.94	-1.721
5.39	125	-1.723
5.4	125.07	-1.726
5.4	125.13	-1.728
5.4	125.2	-1.731
5.41	125.27	-1.733
5.41	125.33	-1.736
5.41	125.4	-1.738
5.42	125.47	-1.741
5.42	125.53	-1.743
5.42	125.6	-1.746
5.43	125.66	-1.749
5.43	125.73	-1.751
5.43	125.8	-1.754
5.44	125.86	-1.756
5.44	125.93	-1.759
5.44	126	-1.761
5.45	126.06	-1.764
5.45	126.13	-1.767
5.45	126.19	-1.77
5.46	126.26	-1.772
5.46	126.33	-1.775
5.46	126.39	-1.778
5.47	126.46	-1.78
5.47	126.53	-1.783
5.47	126.59	-1.786
5.48	126.66	-1.789
5.48	126.72	-1.791
5.48	126.79	-1.794
5.49	126.86	-1.797
5.49	126.92	-1.8
5.49	126.99	-1.803
5.5	127.06	-1.806
5.5	127.12	-1.809
5.5	127.19	-1.811
5.51	127.25	-1.815
5.51	127.32	-1.817
5.51	127.39	-1.82
5.52	127.45	-1.823
5.52	127.52	-1.826
5.52	127.59	-1.829
5.53	127.65	-1.832
5.53	127.72	-1.835
5.53	127.78	-1.838
5.54	127.85	-1.841
5.54	127.92	-1.844
5.54	127.98	-1.847
5.55	128.05	-1.85
5.55	128.12	-1.853
5.55	128.18	-1.857
5.56	128.25	-1.86
5.56	128.31	-1.863
5.56	128.38	-1.866
5.57	128.44	-1.869
5.57	128.51	-1.873
5.57	128.58	-1.876
5.58	128.64	-1.879
5.58	128.71	-1.882
5.58	128.78	-1.885
5.59	128.84	-1.889
5.59	128.91	-1.892
5.59	128.97	-1.895
5.6	129.04	-1.899
5.6	129.11	-1.902
5.6	129.17	-1.905
5.61	129.24	-1.908
5.61	129.3	-1.912
5.61	129.37	-1.915
5.62	129.44	-1.919
5.62	129.5	-1.922
5.62	129.57	-1.925
5.63	129.63	-1.929
5.63	129.7	-1.932
5.63	129.77	-1.936
5.64	129.83	-1.939
5.64	129.9	-1.942
5.64	129.96	-1.946
5.65	130.03	-1.95
5.65	130.1	-1.953
5.65	130.16	-1.956
5.66	130.23	-1.96
5.66	130.3	-1.964
5.66	130.36	-1.967
5.67	130.43	-1.971
5.67	130.49	-1.974
5.67	130.56	-1.978
5.68	130.63	-1.982
5.68	130.69	-1.985
5.68	130.76	-1.989
5.69	130.82	-1.992
5.69	130.89	-1.996
5.69	130.96	-2
5.7	131.02	-2.003
5.7	131.09	-2.007
5.7	131.15	-2.011
5.71	131.22	-2.014
5.71	131.29	-2.018
5.71	131.35	-2.022
5.72	131.42	-2.025
5.72	131.48	-2.029
5.72	131.55	-2.033
5.73	131.62	-2.037
5.73	131.68	-2.04
5.73	131.75	-2.044
5.74	131.81	-2.048
5.74	131.88	-2.051
5.74	131.95	-2.055
5.75	132.01	-2.059
5.75	132.08	-2.062
5.75	132.14	-2.066
5.76	132.21	-2.07
5.76	132.28	-2.074
5.76	132.34	-2.077
5.77	132.41	-2.081
5.77	132.47	-2.085
5.77	132.54	-2.089
5.78	132.61	-2.092
5.78	132.67	-2.096
5.78	132.74	-2.1
5.79	132.8	-2.103
5.79	132.87	-2.107
5.79	132.94	-2.11
5.8	133	-2.114
5.8	133.07	-2.118
5.8	133.13	-2.122
5.81	133.2	-2.125
5.81	133.27	-2.129
5.81	133.33	-2.133
5.82	133.4	-2.136
5.82	133.47	-2.14
5.82	133.53	-2.143
5.83	133.6	-2.147
5.83	133.66	-2.151
5.83	133.73	-2.154
5.84	133.8	-2.158
5.84	133.86	-2.161
5.84	133.93	-2.165
5.85	133.99	-2.168
5.85	134.06	-2.172
5.85	134.13	-2.175
5.86	134.19	-2.179
5.86	134.26	-2.182
5.86	134.32	-2.186
5.87	134.39	-2.189
5.87	134.46	-2.192
5.87	134.52	-2.196
5.88	134.59	-2.199
5.88	134.65	-2.202
5.88	134.72	-2.206
5.89	134.79	-2.209
5.89	134.85	-2.212
5.89	134.92	-2.215
5.9	134.99	-2.219
5.9	135.05	-2.222
5.9	135.12	-2.225
5.91	135.18	-2.228
5.91	135.25	-2.231
5.91	135.32	-2.234
5.92	135.38	-2.237
5.92	135.45	-2.24
5.92	135.51	-2.243
5.93	135.58	-2.246
5.93	135.65	-2.248
5.93	135.71	-2.251
5.94	135.78	-2.254
5.94	135.85	-2.257
5.94	135.91	-2.259
5.95	135.98	-2.262
5.95	136.04	-2.265
5.95	136.11	-2.268
5.96	136.18	-2.27
5.96	136.24	-2.273
5.96	136.31	-2.275
5.97	136.38	-2.278
5.97	136.44	-2.28
5.97	136.51	-2.282
5.98	136.57	-2.285
5.98	136.64	-2.287
5.98	136.71	-2.289
5.99	136.77	-2.292
5.99	136.84	-2.294
5.99	136.91	-2.296
6	136.97	-2.298
6	137.04	-2.3
6	137.11	-2.302
6.01	137.17	-2.304
6.01	137.24	-2.306
6.01	137.31	-2.307
6.02	137.37	-2.31
6.02	137.44	-2.311
6.02	137.5	-2.313
6.03	137.57	-2.315
6.03	137.64	-2.316
6.03	137.7	-2.318
6.04	137.77	-2.319
6.04	137.84	-2.32
6.04	137.9	-2.322
6.05	137.97	-2.324
6.05	138.04	-2.325
6.05	138.1	-2.326
6.06	138.17	-2.327
6.06	138.24	-2.329
6.06	138.3	-2.33
6.07	138.37	-2.331
6.07	138.44	-2.332
6.07	138.5	-2.333
6.08	138.57	-2.334
6.08	138.64	-2.335
6.08	138.7	-2.336
6.09	138.77	-2.337
6.09	138.84	-2.337
6.09	138.9	-2.338
6.1	138.97	-2.339
6.1	139.04	-2.34
6.1	139.1	-2.34
6.11	139.17	-2.341
6.11	139.24	-2.341
6.11	139.3	-2.342
6.12	139.37	-2.342
6.12	139.44	-2.343
6.12	139.5	-2.343
6.13	139.57	-2.343
6.13	139.64	-2.344
6.13	139.7	-2.344
6.14	139.77	-2.344
6.14	139.84	-2.344
6.14	139.9	-2.345
6.15	139.97	-2.345
6.15	140.04	-2.345
6.15	140.1	-2.345
6.16	140.17	-2.345
6.16	140.24	-2.345
6.16	140.3	-2.345
6.17	140.37	-2.345
6.17	140.44	-2.345
6.17	140.51	-2.345
6.18	140.57	-2.345
6.18	140.64	-2.345
6.18	140.71	-2.345
6.19	140.77	-2.345
6.19	140.84	-2.345
6.19	140.91	-2.345
6.2	140.97	-2.344
6.2	141.04	-2.344
6.2	141.11	-2.344
6.21	141.18	-2.344
6.21	141.24	-2.343
6.21	141.31	-2.343
6.22	141.38	-2.343
6.22	141.44	-2.342
6.22	141.51	-2.342
6.23	141.58	-2.341
6.23	141.64	-2.34
6.23	141.71	-2.34
6.24	141.78	-2.339
6.24	141.85	-2.337
6.24	141.91	-2.336
6.25	141.98	-2.335
6.25	142.05	-2.334
6.25	142.11	-2.332
6.26	142.18	-2.33
6.26	142.25	-2.329
6.26	142.32	-2.328
6.27	142.38	-2.326
6.27	142.45	-2.325
6.27	142.52	-2.323
6.28	142.58	-2.322
6.28	142.65	-2.32
6.28	142.72	-2.319
6.29	142.79	-2.317
6.29	142.85	-2.316
6.29	142.92	-2.314
6.3	142.99	-2.313
6.3	143.05	-2.311
6.3	143.12	-2.31
6.31	143.19	-2.308
6.31	143.26	-2.306
6.31	143.32	-2.305
6.32	143.39	-2.303
6.32	143.46	-2.302
6.32	143.52	-2.3
6.33	143.59	-2.298
6.33	143.66	-2.297
6.33	143.73	-2.295
6.34	143.79	-2.293
6.34	143.86	-2.291
6.34	143.93	-2.289
6.35	143.99	-2.288
6.35	144.06	-2.286
6.35	144.13	-2.284
6.36	144.2	-2.282
6.36	144.26	-2.28
6.36	144.33	-2.279
6.37	144.4	-2.277
6.37	144.47	-2.275
6.37	144.53	-2.273
6.38	144.6	-2.271
6.38	144.67	-2.269
6.38	144.73	-2.267
6.39	144.8	-2.265
6.39	144.87	-2.263
6.39	144.94	-2.261
6.4	145	-2.259
6.4	145.07	-2.257
6.4	145.14	-2.255
6.41	145.21	-2.253
6.41	145.27	-2.251
6.41	145.34	-2.249
6.42	145.41	-2.247
6.42	145.47	-2.245
6.42	145.54	-2.243
6.43	145.61	-2.241
6.43	145.68	-2.239
6.43	145.74	-2.237
6.44	145.81	-2.235
6.44	145.88	-2.233
6.44	145.95	-2.231
6.45	146.01	-2.228
6.45	146.08	-2.226
6.45	146.15	-2.224
6.46	146.21	-2.222
6.46	146.28	-2.22
6.46	146.35	-2.218
6.47	146.42	-2.216
6.47	146.48	-2.213
6.47	146.55	-2.211
6.48	146.62	-2.209
6.48	146.69	-2.207
6.48	146.75	-2.205
6.49	146.82	-2.203
6.49	146.89	-2.2
6.49	146.95	-2.199
6.5	147.02	-2.196
6.5	147.09	-2.194
6.5	147.16	-2.192
6.51	147.22	-2.189
6.51	147.29	-2.187
6.51	147.36	-2.185
6.52	147.43	-2.183
6.52	147.49	-2.18
6.52	147.56	-2.178
6.53	147.63	-2.175
6.53	147.7	-2.173
6.53	147.76	-2.171
6.54	147.83	-2.169
6.54	147.9	-2.166
6.54	147.96	-2.164
6.55	148.03	-2.162
6.55	148.1	-2.16
6.55	148.17	-2.157
6.56	148.23	-2.155
6.56	148.3	-2.152
6.56	148.37	-2.15
6.57	148.44	-2.148
6.57	148.5	-2.146
6.57	148.57	-2.144
6.58	148.64	-2.141
6.58	148.71	-2.139
6.58	148.77	-2.136
6.59	148.84	-2.134
6.59	148.91	-2.132
6.59	148.98	-2.129
6.6	149.04	-2.127
6.6	149.11	-2.125
6.6	149.18	-2.123
6.61	149.24	-2.12
6.61	149.31	-2.118
6.61	149.38	-2.116
6.62	149.45	-2.113
6.62	149.51	-2.111
6.62	149.58	-2.109
6.63	149.65	-2.107
6.63	149.72	-2.104
6.63	149.78	-2.102
6.64	149.85	-2.1
6.64	149.92	-2.098
6.64	149.98	-2.095
6.65	150.05	-2.093
6.65	150.12	-2.091
6.65	150.19	-2.089
6.66	150.25	-2.086
[truncated: 3,654 more rows]
