# Supplementary material for: Effect of drying procedures on the physicochemical properties and antioxidant activities of polysaccharides from Crassostrea gigas
Source: PLoS One. 2017 Nov 27;12(11):e0188536. doi: 10.1371/journal.pone.0188536 (PMC5703540; doi:10.1371/journal.pone.0188536)
Supplement: S1 File — (ZIP) [file pone.0188536.s002.zip › data/DSC/RED.xlsx]

## Sheet: Sheet1
Time	Temperature	Heat Flow
min	°C	W/g
0	19.89	0.05697
0	19.89	0.05692
0.01	19.89	0.05688
0.01	19.89	0.05684
0.01	19.89	0.0568
0.02	19.89	0.05675
0.02	19.89	0.05671
0.02	19.89	0.05666
0.03	19.89	0.05656
0.03	19.9	0.05609
0.03	19.9	0.05459
0.04	19.91	0.05195
0.04	19.91	0.04834
0.04	19.92	0.04387
0.05	19.93	0.03829
0.05	19.94	0.03223
0.05	19.95	0.0259
0.06	19.97	0.02005
0.06	19.98	0.01332
0.06	20	0.006236
0.07	20.02	-0.001346
0.07	20.04	-0.009538
0.07	20.06	-0.01875
0.08	20.09	-0.02802
0.08	20.11	-0.03807
0.08	20.14	-0.04831
0.09	20.17	-0.05886
0.09	20.2	-0.06997
0.09	20.23	-0.08105
0.1	20.26	-0.09245
0.1	20.29	-0.1039
0.1	20.33	-0.1151
0.11	20.36	-0.1266
0.11	20.4	-0.1382
0.11	20.44	-0.1499
0.12	20.47	-0.1613
0.12	20.52	-0.1726
0.12	20.56	-0.1839
0.13	20.6	-0.195
0.13	20.64	-0.2062
0.13	20.68	-0.2168
0.14	20.72	-0.2274
0.14	20.77	-0.2379
0.14	20.81	-0.2483
0.15	20.86	-0.2584
0.15	20.9	-0.2686
0.15	20.95	-0.2785
0.16	21	-0.2886
0.16	21.04	-0.2981
0.16	21.09	-0.3078
0.17	21.14	-0.317
0.17	21.19	-0.3263
0.17	21.24	-0.3352
0.18	21.29	-0.3444
0.18	21.34	-0.3529
0.18	21.4	-0.3616
0.19	21.45	-0.3705
0.19	21.5	-0.3786
0.19	21.55	-0.3866
0.2	21.61	-0.3945
0.2	21.66	-0.4025
0.2	21.71	-0.4107
0.21	21.77	-0.418
0.21	21.83	-0.4253
0.21	21.88	-0.4326
0.22	21.94	-0.4398
0.22	21.99	-0.4469
0.22	22.05	-0.4538
0.23	22.11	-0.4604
0.23	22.16	-0.4669
0.23	22.22	-0.4731
0.24	22.28	-0.4796
0.24	22.34	-0.4857
0.24	22.39	-0.4919
0.25	22.45	-0.4979
0.25	22.51	-0.5036
0.25	22.57	-0.5093
0.26	22.63	-0.5147
0.26	22.69	-0.52
0.26	22.75	-0.5251
0.27	22.81	-0.5304
0.27	22.87	-0.5356
0.27	22.93	-0.5407
0.28	22.99	-0.5455
0.28	23.05	-0.5504
0.28	23.11	-0.5548
0.29	23.17	-0.5593
0.29	23.23	-0.5638
0.29	23.29	-0.5682
0.3	23.35	-0.5725
0.3	23.41	-0.5769
0.3	23.48	-0.5806
0.31	23.54	-0.5847
0.31	23.6	-0.5888
0.31	23.66	-0.5926
0.32	23.72	-0.5964
0.32	23.79	-0.6
0.32	23.85	-0.6033
0.33	23.91	-0.6067
0.33	23.97	-0.6102
0.33	24.04	-0.6133
0.34	24.1	-0.6169
0.34	24.16	-0.6201
0.34	24.23	-0.623
0.35	24.29	-0.6261
0.35	24.35	-0.6292
0.35	24.42	-0.6322
0.36	24.48	-0.6349
0.36	24.54	-0.6375
0.36	24.61	-0.6403
0.37	24.67	-0.6431
0.37	24.73	-0.6459
0.37	24.8	-0.6482
0.38	24.86	-0.6507
0.38	24.93	-0.6532
0.38	24.99	-0.6554
0.39	25.05	-0.6577
0.39	25.12	-0.6602
0.39	25.18	-0.6623
0.4	25.25	-0.6644
0.4	25.31	-0.6667
0.4	25.38	-0.6688
0.41	25.44	-0.6708
0.41	25.5	-0.6727
0.41	25.57	-0.6747
0.42	25.63	-0.6769
0.42	25.7	-0.6787
0.42	25.76	-0.6803
0.43	25.83	-0.6822
0.43	25.89	-0.684
0.43	25.96	-0.6857
0.44	26.02	-0.6875
0.44	26.09	-0.6891
0.44	26.15	-0.6907
0.45	26.22	-0.6922
0.45	26.28	-0.6936
0.45	26.35	-0.695
0.46	26.41	-0.6964
0.46	26.48	-0.6979
0.46	26.54	-0.6993
0.47	26.61	-0.7006
0.47	26.67	-0.702
0.47	26.74	-0.7032
0.48	26.8	-0.7047
0.48	26.87	-0.7059
0.48	26.94	-0.707
0.49	27	-0.7082
0.49	27.07	-0.7096
0.49	27.13	-0.7105
0.5	27.2	-0.7116
0.5	27.26	-0.7126
0.5	27.33	-0.7138
0.51	27.39	-0.715
0.51	27.46	-0.7161
0.51	27.52	-0.717
0.52	27.59	-0.7181
0.52	27.66	-0.7191
0.52	27.72	-0.72
0.53	27.79	-0.721
0.53	27.85	-0.7219
0.53	27.92	-0.7227
0.54	27.99	-0.7238
0.54	28.05	-0.7247
0.54	28.12	-0.7255
0.55	28.18	-0.7263
0.55	28.25	-0.7271
0.55	28.31	-0.7279
0.56	28.38	-0.7286
0.56	28.45	-0.7293
0.56	28.51	-0.73
0.57	28.58	-0.7308
0.57	28.64	-0.7315
0.57	28.71	-0.7323
0.58	28.78	-0.733
0.58	28.84	-0.7338
0.58	28.91	-0.7345
0.59	28.97	-0.7352
0.59	29.04	-0.7359
0.59	29.11	-0.7365
0.6	29.17	-0.7371
0.6	29.24	-0.7377
0.6	29.3	-0.7384
0.61	29.37	-0.739
0.61	29.43	-0.7396
0.61	29.5	-0.7403
0.62	29.57	-0.7409
0.62	29.63	-0.7415
0.62	29.7	-0.742
0.63	29.76	-0.7425
0.63	29.83	-0.7431
0.63	29.9	-0.7436
0.64	29.96	-0.7441
0.64	30.03	-0.7447
0.64	30.1	-0.7452
0.65	30.16	-0.7456
0.65	30.23	-0.7461
0.65	30.29	-0.7466
0.66	30.36	-0.7471
0.66	30.43	-0.7476
0.66	30.49	-0.7481
0.67	30.56	-0.7485
0.67	30.63	-0.7489
0.67	30.69	-0.7493
0.68	30.76	-0.7498
0.68	30.82	-0.7502
0.68	30.89	-0.7507
0.69	30.96	-0.7511
0.69	31.02	-0.7515
0.69	31.09	-0.7519
0.7	31.15	-0.7523
0.7	31.22	-0.7526
0.7	31.29	-0.753
0.71	31.35	-0.7534
0.71	31.42	-0.7538
0.71	31.49	-0.7542
0.72	31.55	-0.7546
0.72	31.62	-0.755
0.72	31.68	-0.7553
0.73	31.75	-0.7557
0.73	31.82	-0.756
0.73	31.88	-0.7564
0.74	31.95	-0.7567
0.74	32.02	-0.757
0.74	32.08	-0.7574
0.75	32.15	-0.7577
0.75	32.21	-0.7581
0.75	32.28	-0.7584
0.76	32.35	-0.7588
0.76	32.41	-0.7591
0.76	32.48	-0.7595
0.77	32.55	-0.7598
0.77	32.61	-0.7602
0.77	32.68	-0.7605
0.78	32.74	-0.7608
0.78	32.81	-0.7611
0.78	32.88	-0.7615
0.79	32.94	-0.7618
0.79	33.01	-0.7621
0.79	33.08	-0.7624
0.8	33.14	-0.7627
0.8	33.21	-0.763
0.8	33.28	-0.7633
0.81	33.34	-0.7636
0.81	33.41	-0.7639
0.81	33.48	-0.7642
0.82	33.54	-0.7645
0.82	33.61	-0.7648
0.82	33.67	-0.7651
0.83	33.74	-0.7653
0.83	33.81	-0.7656
0.83	33.87	-0.7658
0.84	33.94	-0.7661
0.84	34.01	-0.7664
0.84	34.07	-0.7667
0.85	34.14	-0.767
0.85	34.2	-0.7673
0.85	34.27	-0.7676
0.86	34.34	-0.7679
0.86	34.4	-0.7681
0.86	34.47	-0.7684
0.87	34.54	-0.7686
0.87	34.6	-0.7689
0.87	34.67	-0.7691
0.88	34.74	-0.7694
0.88	34.8	-0.7696
0.88	34.87	-0.7699
0.89	34.94	-0.7702
0.89	35	-0.7704
0.89	35.07	-0.7707
0.9	35.14	-0.7709
0.9	35.2	-0.7712
0.9	35.27	-0.7714
0.91	35.34	-0.7717
0.91	35.4	-0.7719
0.91	35.47	-0.7721
0.92	35.53	-0.7724
0.92	35.6	-0.7726
0.92	35.67	-0.7728
0.93	35.73	-0.7731
0.93	35.8	-0.7733
0.93	35.87	-0.7736
0.94	35.93	-0.7739
0.94	36	-0.7741
0.94	36.07	-0.7743
0.95	36.13	-0.7746
0.95	36.2	-0.7748
0.95	36.27	-0.775
0.96	36.33	-0.7753
0.96	36.4	-0.7756
0.96	36.46	-0.7758
0.97	36.53	-0.776
0.97	36.6	-0.7763
0.97	36.66	-0.7766
0.98	36.73	-0.7768
0.98	36.8	-0.7771
0.98	36.86	-0.7773
0.99	36.93	-0.7775
0.99	37	-0.7777
0.99	37.06	-0.778
1	37.13	-0.7782
1	37.2	-0.7784
1	37.26	-0.7787
1.01	37.33	-0.7789
1.01	37.4	-0.7791
1.01	37.46	-0.7794
1.02	37.53	-0.7797
1.02	37.6	-0.7799
1.02	37.66	-0.7802
1.03	37.73	-0.7804
1.03	37.8	-0.7807
1.03	37.86	-0.7809
1.04	37.93	-0.7812
1.04	37.99	-0.7815
1.04	38.06	-0.7817
1.05	38.13	-0.782
1.05	38.19	-0.7822
1.05	38.26	-0.7824
1.06	38.33	-0.7827
1.06	38.39	-0.7829
1.06	38.46	-0.7831
1.07	38.53	-0.7834
1.07	38.59	-0.7836
1.07	38.66	-0.7838
1.08	38.73	-0.7841
1.08	38.79	-0.7843
1.08	38.86	-0.7846
1.09	38.93	-0.7848
1.09	38.99	-0.785
1.09	39.06	-0.7853
1.1	39.13	-0.7855
1.1	39.19	-0.7858
1.1	39.26	-0.786
1.11	39.33	-0.7863
1.11	39.39	-0.7865
1.11	39.46	-0.7868
1.12	39.53	-0.787
1.12	39.59	-0.7872
1.12	39.66	-0.7875
1.13	39.73	-0.7877
1.13	39.79	-0.7879
1.13	39.86	-0.7881
1.14	39.92	-0.7884
1.14	39.99	-0.7886
1.14	40.06	-0.7888
1.15	40.12	-0.789
1.15	40.19	-0.7892
1.15	40.26	-0.7895
1.16	40.32	-0.7897
1.16	40.39	-0.79
1.16	40.46	-0.7902
1.17	40.52	-0.7904
1.17	40.59	-0.7906
1.17	40.66	-0.7909
1.18	40.72	-0.7911
1.18	40.79	-0.7913
1.18	40.86	-0.7915
1.19	40.92	-0.7917
1.19	40.99	-0.7919
1.19	41.06	-0.7922
1.2	41.12	-0.7924
1.2	41.19	-0.7927
1.2	41.26	-0.7929
1.21	41.32	-0.7932
1.21	41.39	-0.7935
1.21	41.46	-0.7937
1.22	41.52	-0.794
1.22	41.59	-0.7942
1.22	41.66	-0.7945
1.23	41.72	-0.7948
1.23	41.79	-0.795
1.23	41.86	-0.7953
1.24	41.92	-0.7956
1.24	41.99	-0.7958
1.24	42.06	-0.7961
1.25	42.12	-0.7964
1.25	42.19	-0.7967
1.25	42.26	-0.7969
1.26	42.32	-0.7972
1.26	42.39	-0.7974
1.26	42.46	-0.7977
1.27	42.52	-0.7979
1.27	42.59	-0.7982
1.27	42.66	-0.7985
1.28	42.72	-0.7988
1.28	42.79	-0.799
1.28	42.85	-0.7993
1.29	42.92	-0.7995
1.29	42.99	-0.7998
1.29	43.05	-0.8
1.3	43.12	-0.8003
1.3	43.19	-0.8006
1.3	43.26	-0.8008
1.31	43.32	-0.8011
1.31	43.39	-0.8013
1.31	43.45	-0.8016
1.32	43.52	-0.8019
1.32	43.59	-0.8021
1.32	43.65	-0.8024
1.33	43.72	-0.8027
1.33	43.79	-0.8029
1.33	43.85	-0.8032
1.34	43.92	-0.8035
1.34	43.99	-0.8038
1.34	44.06	-0.8041
1.35	44.12	-0.8044
1.35	44.19	-0.8047
1.35	44.25	-0.805
1.36	44.32	-0.8053
1.36	44.39	-0.8056
1.36	44.45	-0.8059
1.37	44.52	-0.8062
1.37	44.59	-0.8065
1.37	44.65	-0.8067
1.38	44.72	-0.807
1.38	44.79	-0.8073
1.38	44.85	-0.8076
1.39	44.92	-0.8078
1.39	44.99	-0.8081
1.39	45.05	-0.8083
1.4	45.12	-0.8086
1.4	45.19	-0.8089
1.4	45.25	-0.8092
1.41	45.32	-0.8095
1.41	45.39	-0.8098
1.41	45.45	-0.8101
1.42	45.52	-0.8104
1.42	45.59	-0.8107
1.42	45.65	-0.811
1.43	45.72	-0.8113
1.43	45.79	-0.8116
1.43	45.86	-0.8119
1.44	45.92	-0.8122
1.44	45.99	-0.8125
1.44	46.06	-0.8128
1.45	46.12	-0.8131
1.45	46.19	-0.8133
1.45	46.25	-0.8136
1.46	46.32	-0.8139
1.46	46.39	-0.8141
1.46	46.45	-0.8144
1.47	46.52	-0.8147
1.47	46.59	-0.8149
1.47	46.65	-0.8152
1.48	46.72	-0.8155
1.48	46.79	-0.8158
1.48	46.85	-0.8161
1.49	46.92	-0.8164
1.49	46.99	-0.8167
1.49	47.05	-0.817
1.5	47.12	-0.8173
1.5	47.19	-0.8176
1.5	47.25	-0.8179
1.51	47.32	-0.8181
1.51	47.39	-0.8185
1.51	47.45	-0.8188
1.52	47.52	-0.8191
1.52	47.59	-0.8194
1.52	47.65	-0.8198
1.53	47.72	-0.8201
1.53	47.79	-0.8204
1.53	47.85	-0.8207
1.54	47.92	-0.821
1.54	47.99	-0.8213
1.54	48.05	-0.8216
1.55	48.12	-0.822
1.55	48.19	-0.8223
1.55	48.25	-0.8226
1.56	48.32	-0.8229
1.56	48.39	-0.8232
1.56	48.45	-0.8235
1.57	48.52	-0.8238
1.57	48.59	-0.8241
1.57	48.65	-0.8244
1.58	48.72	-0.8248
1.58	48.79	-0.8251
1.58	48.85	-0.8255
1.59	48.92	-0.8258
1.59	48.99	-0.8262
1.59	49.05	-0.8265
1.6	49.12	-0.8269
1.6	49.19	-0.8272
1.6	49.25	-0.8275
1.61	49.32	-0.8279
1.61	49.39	-0.8282
1.61	49.46	-0.8286
1.62	49.52	-0.8289
1.62	49.59	-0.8292
1.62	49.66	-0.8296
1.63	49.72	-0.8299
1.63	49.79	-0.8303
1.63	49.85	-0.8308
1.64	49.92	-0.8312
1.64	49.99	-0.8317
1.64	50.06	-0.832
1.65	50.12	-0.8324
1.65	50.19	-0.8327
1.65	50.25	-0.8331
1.66	50.32	-0.8334
1.66	50.39	-0.8338
1.66	50.46	-0.8342
1.67	50.52	-0.8346
1.67	50.59	-0.835
1.67	50.66	-0.8354
1.68	50.72	-0.8358
1.68	50.79	-0.8361
1.68	50.85	-0.8365
1.69	50.92	-0.8369
1.69	50.99	-0.8373
1.69	51.05	-0.8377
1.7	51.12	-0.8381
1.7	51.19	-0.8384
1.7	51.26	-0.8388
1.71	51.32	-0.8392
1.71	51.39	-0.8396
1.71	51.46	-0.84
1.72	51.52	-0.8403
1.72	51.59	-0.8407
1.72	51.66	-0.8412
1.73	51.72	-0.8416
1.73	51.79	-0.8422
1.73	51.85	-0.8429
1.74	51.92	-0.8435
1.74	51.99	-0.8441
1.74	52.06	-0.8448
1.75	52.12	-0.8455
1.75	52.19	-0.846
1.75	52.26	-0.8465
1.76	52.32	-0.847
1.76	52.39	-0.8474
1.76	52.45	-0.8479
1.77	52.52	-0.8482
1.77	52.59	-0.8486
1.77	52.66	-0.8489
1.78	52.72	-0.8493
1.78	52.79	-0.8496
1.78	52.85	-0.85
1.79	52.92	-0.8503
1.79	52.99	-0.8506
1.79	53.05	-0.8509
1.8	53.12	-0.8512
1.8	53.19	-0.8516
1.8	53.25	-0.8519
1.81	53.32	-0.8523
1.81	53.39	-0.8526
1.81	53.45	-0.853
1.82	53.52	-0.8533
1.82	53.59	-0.8537
1.82	53.65	-0.8541
1.83	53.72	-0.8545
1.83	53.79	-0.8549
1.83	53.85	-0.8553
1.84	53.92	-0.8557
1.84	53.99	-0.8561
1.84	54.05	-0.8565
1.85	54.12	-0.857
1.85	54.19	-0.8575
1.85	54.25	-0.858
1.86	54.32	-0.8584
1.86	54.39	-0.8589
1.86	54.46	-0.8595
1.87	54.52	-0.8599
1.87	54.59	-0.8604
1.87	54.65	-0.861
1.88	54.72	-0.8615
1.88	54.79	-0.862
1.88	54.85	-0.8625
1.89	54.92	-0.8629
1.89	54.99	-0.8634
1.89	55.05	-0.8639
1.9	55.12	-0.8644
1.9	55.19	-0.8649
1.9	55.25	-0.8654
1.91	55.32	-0.8659
1.91	55.39	-0.8664
1.91	55.45	-0.867
1.92	55.52	-0.8675
1.92	55.59	-0.8679
1.92	55.65	-0.8684
1.93	55.72	-0.869
1.93	55.79	-0.8697
1.93	55.85	-0.8705
1.94	55.92	-0.8714
1.94	55.99	-0.8722
1.94	56.05	-0.873
1.95	56.12	-0.8737
1.95	56.19	-0.8743
1.95	56.25	-0.875
1.96	56.32	-0.8756
1.96	56.39	-0.8762
1.96	56.45	-0.8767
1.97	56.52	-0.8772
1.97	56.59	-0.8778
1.97	56.65	-0.8782
1.98	56.72	-0.8787
1.98	56.79	-0.8791
1.98	56.85	-0.8797
1.99	56.92	-0.8802
1.99	56.99	-0.8807
1.99	57.05	-0.8813
2	57.12	-0.8819
2	57.19	-0.8824
2	57.25	-0.8829
2.01	57.32	-0.8835
2.01	57.39	-0.884
2.01	57.45	-0.8845
2.02	57.52	-0.8851
2.02	57.59	-0.8857
2.02	57.65	-0.8863
2.03	57.72	-0.8868
2.03	57.79	-0.8874
2.03	57.85	-0.888
2.04	57.92	-0.8886
2.04	57.99	-0.8893
2.04	58.05	-0.89
2.05	58.12	-0.8908
2.05	58.19	-0.8914
2.05	58.25	-0.8921
2.06	58.32	-0.8927
2.06	58.39	-0.8933
2.06	58.45	-0.8939
2.07	58.52	-0.8946
2.07	58.59	-0.8953
2.07	58.65	-0.8961
2.08	58.72	-0.8968
2.08	58.79	-0.8974
2.08	58.85	-0.8981
2.09	58.92	-0.8987
2.09	58.99	-0.8995
2.09	59.05	-0.9001
2.1	59.12	-0.9009
2.1	59.19	-0.9016
2.1	59.25	-0.9024
2.11	59.32	-0.9031
2.11	59.39	-0.9039
2.11	59.45	-0.9046
2.12	59.52	-0.9054
2.12	59.59	-0.906
2.12	59.65	-0.9067
2.13	59.72	-0.9075
2.13	59.78	-0.9081
2.13	59.85	-0.9088
2.14	59.92	-0.9096
2.14	59.99	-0.9104
2.14	60.05	-0.9112
2.15	60.12	-0.912
2.15	60.18	-0.9127
2.15	60.25	-0.9134
2.16	60.32	-0.9142
2.16	60.39	-0.9151
2.16	60.45	-0.9159
2.17	60.52	-0.9168
2.17	60.58	-0.9177
2.17	60.65	-0.9185
2.18	60.72	-0.9193
2.18	60.78	-0.9201
2.18	60.85	-0.9209
2.19	60.92	-0.9215
2.19	60.99	-0.9223
2.19	61.05	-0.9231
2.2	61.12	-0.924
2.2	61.18	-0.925
2.2	61.25	-0.9258
2.21	61.32	-0.9266
2.21	61.38	-0.9275
2.21	61.45	-0.9284
2.22	61.52	-0.9292
2.22	61.58	-0.93
2.22	61.65	-0.9309
2.23	61.72	-0.9318
2.23	61.78	-0.9326
2.23	61.85	-0.9335
2.24	61.92	-0.9343
2.24	61.98	-0.9353
2.24	62.05	-0.9363
2.25	62.12	-0.9372
2.25	62.18	-0.9381
2.25	62.25	-0.939
2.26	62.32	-0.94
2.26	62.38	-0.941
2.26	62.45	-0.9419
2.27	62.51	-0.9428
2.27	62.58	-0.9438
2.27	62.65	-0.9448
2.28	62.72	-0.9459
2.28	62.78	-0.947
2.28	62.85	-0.948
2.29	62.91	-0.949
2.29	62.98	-0.95
2.29	63.05	-0.9509
2.3	63.11	-0.952
2.3	63.18	-0.9531
2.3	63.25	-0.9541
2.31	63.31	-0.9551
2.31	63.38	-0.9562
2.31	63.45	-0.9572
2.32	63.51	-0.9582
2.32	63.58	-0.9592
2.32	63.65	-0.9601
2.33	63.71	-0.9612
2.33	63.78	-0.9625
2.33	63.85	-0.9637
2.34	63.91	-0.9646
2.34	63.98	-0.9656
2.34	64.05	-0.9667
2.35	64.11	-0.9679
2.35	64.18	-0.969
2.35	64.25	-0.9701
2.36	64.31	-0.9713
2.36	64.38	-0.9725
2.36	64.45	-0.9736
2.37	64.51	-0.9747
2.37	64.58	-0.9759
2.37	64.65	-0.9771
2.38	64.71	-0.9783
2.38	64.78	-0.9795
2.38	64.85	-0.9807
2.39	64.91	-0.9817
2.39	64.98	-0.9828
2.39	65.04	-0.9841
2.4	65.11	-0.9851
2.4	65.18	-0.9863
2.4	65.24	-0.9874
2.41	65.31	-0.9886
2.41	65.38	-0.9899
2.41	65.44	-0.9913
2.42	65.51	-0.9926
2.42	65.58	-0.9938
2.42	65.64	-0.995
2.43	65.71	-0.9962
2.43	65.78	-0.9974
2.43	65.84	-0.9987
2.44	65.91	-1
2.44	65.98	-1.001
2.44	66.04	-1.002
2.45	66.11	-1.004
2.45	66.18	-1.005
2.45	66.24	-1.006
2.46	66.31	-1.008
2.46	66.37	-1.009
2.46	66.44	-1.01
2.47	66.51	-1.011
2.47	66.57	-1.013
2.47	66.64	-1.014
2.48	66.71	-1.015
2.48	66.77	-1.017
2.48	66.84	-1.018
2.49	66.91	-1.019
2.49	66.97	-1.021
2.49	67.04	-1.022
2.5	67.11	-1.023
2.5	67.17	-1.025
2.5	67.24	-1.026
2.51	67.3	-1.027
2.51	67.37	-1.029
2.51	67.44	-1.03
2.52	67.5	-1.032
2.52	67.57	-1.033
2.52	67.64	-1.034
2.53	67.7	-1.036
2.53	67.77	-1.037
2.53	67.84	-1.038
2.54	67.9	-1.039
2.54	67.97	-1.041
2.54	68.04	-1.042
2.55	68.1	-1.043
2.55	68.17	-1.045
2.55	68.24	-1.046
2.56	68.3	-1.047
2.56	68.37	-1.049
2.56	68.43	-1.05
2.57	68.5	-1.051
2.57	68.57	-1.053
2.57	68.63	-1.054
2.58	68.7	-1.055
2.58	68.77	-1.057
2.58	68.83	-1.058
2.59	68.9	-1.059
2.59	68.97	-1.06
2.59	69.03	-1.062
2.6	69.1	-1.063
2.6	69.17	-1.064
2.6	69.23	-1.065
2.61	69.3	-1.067
2.61	69.37	-1.068
2.61	69.43	-1.069
2.62	69.5	-1.071
2.62	69.57	-1.072
2.62	69.63	-1.073
2.63	69.7	-1.074
2.63	69.76	-1.075
2.63	69.83	-1.076
2.64	69.9	-1.078
2.64	69.96	-1.079
2.64	70.03	-1.08
2.65	70.1	-1.081
2.65	70.16	-1.082
2.65	70.23	-1.083
2.66	70.3	-1.084
2.66	70.36	-1.085
2.66	70.43	-1.086
2.67	70.5	-1.087
2.67	70.56	-1.088
2.67	70.63	-1.089
2.68	70.7	-1.09
2.68	70.76	-1.091
2.68	70.83	-1.092
2.69	70.9	-1.093
2.69	70.96	-1.094
2.69	71.03	-1.095
2.7	71.1	-1.096
2.7	71.16	-1.096
2.7	71.23	-1.097
2.71	71.3	-1.098
2.71	71.36	-1.099
2.71	71.43	-1.1
2.72	71.5	-1.1
2.72	71.56	-1.101
2.72	71.63	-1.102
2.73	71.69	-1.102
2.73	71.76	-1.103
2.73	71.83	-1.104
2.74	71.89	-1.104
2.74	71.96	-1.105
2.74	72.03	-1.105
2.75	72.09	-1.106
2.75	72.16	-1.106
2.75	72.23	-1.107
2.76	72.3	-1.107
2.76	72.36	-1.108
2.76	72.43	-1.108
2.77	72.5	-1.109
2.77	72.56	-1.109
2.77	72.63	-1.109
2.78	72.7	-1.11
2.78	72.76	-1.11
2.78	72.83	-1.11
2.79	72.9	-1.11
2.79	72.96	-1.111
2.79	73.03	-1.111
2.8	73.1	-1.111
2.8	73.16	-1.111
2.8	73.23	-1.111
2.81	73.3	-1.111
2.81	73.36	-1.112
2.81	73.43	-1.112
2.82	73.5	-1.112
2.82	73.56	-1.112
2.82	73.63	-1.112
2.83	73.7	-1.112
2.83	73.76	-1.112
2.83	73.83	-1.112
2.84	73.9	-1.112
2.84	73.96	-1.112
2.84	74.03	-1.112
2.85	74.1	-1.112
2.85	74.17	-1.112
2.85	74.23	-1.112
2.86	74.3	-1.112
2.86	74.37	-1.112
2.86	74.43	-1.112
2.87	74.5	-1.112
2.87	74.57	-1.112
2.87	74.63	-1.113
2.88	74.7	-1.113
2.88	74.77	-1.113
2.88	74.84	-1.113
2.89	74.9	-1.112
2.89	74.97	-1.112
2.89	75.04	-1.112
2.9	75.1	-1.112
2.9	75.17	-1.112
2.9	75.24	-1.112
2.91	75.3	-1.112
2.91	75.37	-1.112
2.91	75.44	-1.112
2.92	75.5	-1.112
2.92	75.57	-1.111
2.92	75.64	-1.111
2.93	75.7	-1.11
2.93	75.77	-1.11
2.93	75.84	-1.11
2.94	75.9	-1.109
2.94	75.97	-1.109
2.94	76.04	-1.108
2.95	76.11	-1.107
2.95	76.17	-1.107
2.95	76.24	-1.106
2.96	76.31	-1.105
2.96	76.37	-1.105
2.96	76.44	-1.104
2.97	76.51	-1.103
2.97	76.57	-1.102
2.97	76.64	-1.102
2.98	76.71	-1.101
2.98	76.77	-1.1
2.98	76.84	-1.1
2.99	76.91	-1.099
2.99	76.98	-1.098
2.99	77.04	-1.097
3	77.11	-1.096
3	77.18	-1.096
3	77.24	-1.095
3.01	77.31	-1.094
3.01	77.38	-1.094
3.01	77.45	-1.093
3.02	77.51	-1.092
3.02	77.58	-1.091
3.02	77.65	-1.091
3.03	77.71	-1.09
3.03	77.78	-1.089
3.03	77.85	-1.088
3.04	77.91	-1.088
3.04	77.98	-1.087
3.04	78.05	-1.086
3.05	78.11	-1.085
3.05	78.18	-1.085
3.05	78.25	-1.084
3.06	78.32	-1.083
3.06	78.38	-1.082
3.06	78.45	-1.082
3.07	78.52	-1.081
3.07	78.58	-1.08
3.07	78.65	-1.08
3.08	78.72	-1.079
3.08	78.79	-1.078
3.08	78.85	-1.078
3.09	78.92	-1.077
3.09	78.99	-1.076
3.09	79.05	-1.075
3.1	79.12	-1.075
3.1	79.19	-1.074
3.1	79.25	-1.074
3.11	79.32	-1.073
3.11	79.39	-1.072
3.11	79.46	-1.072
3.12	79.52	-1.071
3.12	79.59	-1.07
3.12	79.66	-1.07
3.13	79.72	-1.069
3.13	79.79	-1.069
3.13	79.86	-1.068
3.14	79.92	-1.067
3.14	79.99	-1.067
3.14	80.06	-1.067
3.15	80.12	-1.066
3.15	80.19	-1.066
3.15	80.26	-1.066
3.16	80.33	-1.065
3.16	80.39	-1.065
3.16	80.46	-1.065
3.17	80.53	-1.064
3.17	80.59	-1.064
3.17	80.66	-1.063
3.18	80.73	-1.063
3.18	80.79	-1.062
3.18	80.86	-1.061
3.19	80.93	-1.061
3.19	80.99	-1.06
3.19	81.06	-1.06
3.2	81.13	-1.059
3.2	81.2	-1.059
3.2	81.26	-1.058
3.21	81.33	-1.058
3.21	81.4	-1.057
3.21	81.46	-1.057
3.22	81.53	-1.056
3.22	81.6	-1.056
3.22	81.66	-1.055
3.23	81.73	-1.055
3.23	81.8	-1.054
3.23	81.87	-1.054
3.24	81.93	-1.053
3.24	82	-1.053
3.24	82.07	-1.053
3.25	82.13	-1.052
3.25	82.2	-1.052
3.25	82.27	-1.051
3.26	82.33	-1.051
3.26	82.4	-1.051
3.26	82.47	-1.05
3.27	82.54	-1.05
3.27	82.6	-1.05
3.27	82.67	-1.049
3.28	82.73	-1.049
3.28	82.8	-1.049
3.28	82.87	-1.049
3.29	82.94	-1.048
3.29	83	-1.048
3.29	83.07	-1.048
3.3	83.14	-1.048
3.3	83.2	-1.047
3.3	83.27	-1.047
3.31	83.34	-1.047
3.31	83.4	-1.047
3.31	83.47	-1.046
3.32	83.54	-1.046
3.32	83.6	-1.046
3.32	83.67	-1.046
3.33	83.74	-1.045
3.33	83.8	-1.045
3.33	83.87	-1.045
3.34	83.94	-1.045
3.34	84.01	-1.045
3.34	84.07	-1.045
3.35	84.14	-1.045
3.35	84.21	-1.044
3.35	84.27	-1.044
3.36	84.34	-1.044
3.36	84.41	-1.044
3.36	84.47	-1.044
3.37	84.54	-1.044
3.37	84.61	-1.044
3.37	84.68	-1.044
3.38	84.74	-1.043
3.38	84.81	-1.043
3.38	84.88	-1.043
3.39	84.94	-1.043
3.39	85.01	-1.043
3.39	85.08	-1.043
3.4	85.14	-1.043
3.4	85.21	-1.043
3.4	85.28	-1.043
3.41	85.34	-1.043
3.41	85.41	-1.043
3.41	85.48	-1.042
3.42	85.54	-1.042
3.42	85.61	-1.042
3.42	85.68	-1.042
3.43	85.74	-1.042
3.43	85.81	-1.042
3.43	85.88	-1.042
3.44	85.95	-1.042
3.44	86.01	-1.042
3.44	86.08	-1.042
3.45	86.15	-1.042
3.45	86.21	-1.042
3.45	86.28	-1.041
3.46	86.35	-1.041
3.46	86.41	-1.041
3.46	86.48	-1.041
3.47	86.55	-1.041
3.47	86.61	-1.041
3.47	86.68	-1.041
3.48	86.75	-1.041
3.48	86.81	-1.041
3.48	86.88	-1.041
3.49	86.95	-1.041
3.49	87.01	-1.041
3.49	87.08	-1.041
3.5	87.15	-1.04
3.5	87.22	-1.04
3.5	87.28	-1.04
3.51	87.35	-1.04
3.51	87.42	-1.04
3.51	87.48	-1.04
3.52	87.55	-1.04
3.52	87.62	-1.04
3.52	87.68	-1.04
3.53	87.75	-1.04
3.53	87.82	-1.04
3.53	87.88	-1.04
3.54	87.95	-1.04
3.54	88.02	-1.04
3.54	88.08	-1.04
3.55	88.15	-1.04
3.55	88.22	-1.039
3.55	88.28	-1.039
3.56	88.35	-1.039
3.56	88.42	-1.039
3.56	88.48	-1.039
3.57	88.55	-1.039
3.57	88.62	-1.039
3.57	88.68	-1.039
3.58	88.75	-1.039
3.58	88.82	-1.039
3.58	88.88	-1.039
3.59	88.95	-1.039
3.59	89.02	-1.039
3.59	89.09	-1.039
3.6	89.15	-1.039
3.6	89.22	-1.039
3.6	89.29	-1.039
3.61	89.35	-1.039
3.61	89.42	-1.039
3.61	89.49	-1.039
3.62	89.55	-1.039
3.62	89.62	-1.039
3.62	89.69	-1.038
3.63	89.75	-1.038
3.63	89.82	-1.038
3.63	89.89	-1.038
3.64	89.95	-1.038
3.64	90.02	-1.038
3.64	90.09	-1.038
3.65	90.15	-1.038
3.65	90.22	-1.038
3.65	90.29	-1.038
3.66	90.35	-1.038
3.66	90.42	-1.038
3.66	90.49	-1.038
3.67	90.56	-1.038
3.67	90.62	-1.038
3.67	90.69	-1.038
3.68	90.76	-1.038
3.68	90.82	-1.038
3.68	90.89	-1.038
3.69	90.96	-1.038
3.69	91.02	-1.038
3.69	91.09	-1.038
3.7	91.16	-1.038
3.7	91.22	-1.038
3.7	91.29	-1.038
3.71	91.36	-1.038
3.71	91.42	-1.038
3.71	91.49	-1.038
3.72	91.56	-1.038
3.72	91.62	-1.038
3.72	91.69	-1.038
3.73	91.76	-1.038
3.73	91.82	-1.038
3.73	91.89	-1.038
3.74	91.96	-1.038
3.74	92.03	-1.038
3.74	92.09	-1.038
3.75	92.16	-1.038
3.75	92.23	-1.038
3.75	92.29	-1.038
3.76	92.36	-1.038
3.76	92.43	-1.038
3.76	92.49	-1.038
3.77	92.56	-1.038
3.77	92.63	-1.038
3.77	92.69	-1.038
3.78	92.76	-1.038
3.78	92.83	-1.038
3.78	92.89	-1.038
3.79	92.96	-1.038
3.79	93.03	-1.038
3.79	93.09	-1.038
3.8	93.16	-1.038
3.8	93.23	-1.038
3.8	93.29	-1.038
3.81	93.36	-1.038
3.81	93.43	-1.038
3.81	93.49	-1.038
3.82	93.56	-1.038
3.82	93.63	-1.038
3.82	93.69	-1.038
3.83	93.76	-1.038
3.83	93.83	-1.038
3.83	93.9	-1.038
3.84	93.96	-1.038
3.84	94.03	-1.038
3.84	94.1	-1.038
3.85	94.16	-1.038
3.85	94.23	-1.039
3.85	94.3	-1.039
3.86	94.36	-1.039
3.86	94.43	-1.039
3.86	94.5	-1.039
3.87	94.56	-1.039
3.87	94.63	-1.039
3.87	94.7	-1.039
3.88	94.76	-1.039
3.88	94.83	-1.039
3.88	94.9	-1.039
3.89	94.96	-1.039
3.89	95.03	-1.039
3.89	95.1	-1.039
3.9	95.16	-1.039
3.9	95.23	-1.039
3.9	95.3	-1.039
3.91	95.36	-1.04
3.91	95.43	-1.04
3.91	95.5	-1.04
3.92	95.57	-1.04
3.92	95.63	-1.04
3.92	95.7	-1.04
3.93	95.77	-1.04
3.93	95.83	-1.04
3.93	95.9	-1.04
3.94	95.97	-1.04
3.94	96.03	-1.04
3.94	96.1	-1.04
3.95	96.17	-1.04
3.95	96.23	-1.04
3.95	96.3	-1.041
3.96	96.37	-1.041
3.96	96.43	-1.041
3.96	96.5	-1.041
3.97	96.57	-1.041
3.97	96.63	-1.041
3.97	96.7	-1.041
3.98	96.77	-1.041
3.98	96.83	-1.041
3.98	96.9	-1.041
3.99	96.97	-1.041
3.99	97.03	-1.041
3.99	97.1	-1.042
4	97.17	-1.042
4	97.23	-1.042
4	97.3	-1.042
4.01	97.37	-1.042
4.01	97.43	-1.042
4.01	97.5	-1.042
4.02	97.57	-1.042
4.02	97.63	-1.042
4.02	97.7	-1.042
4.03	97.77	-1.042
4.03	97.84	-1.043
4.03	97.9	-1.043
4.04	97.97	-1.043
4.04	98.04	-1.043
4.04	98.1	-1.043
4.05	98.17	-1.043
4.05	98.24	-1.043
4.05	98.3	-1.043
4.06	98.37	-1.043
4.06	98.44	-1.043
4.06	98.5	-1.043
4.07	98.57	-1.044
4.07	98.64	-1.044
4.07	98.7	-1.044
4.08	98.77	-1.044
4.08	98.84	-1.044
4.08	98.9	-1.044
4.09	98.97	-1.044
4.09	99.04	-1.044
4.09	99.1	-1.044
4.1	99.17	-1.044
4.1	99.24	-1.044
4.1	99.31	-1.044
4.11	99.37	-1.045
4.11	99.44	-1.045
4.11	99.51	-1.045
4.12	99.57	-1.045
4.12	99.64	-1.045
4.12	99.71	-1.045
4.13	99.77	-1.045
4.13	99.84	-1.045
4.13	99.91	-1.045
4.14	99.97	-1.045
4.14	100.04	-1.045
4.14	100.11	-1.046
4.15	100.17	-1.046
4.15	100.24	-1.046
4.15	100.31	-1.046
4.16	100.37	-1.046
4.16	100.44	-1.046
4.16	100.51	-1.046
4.17	100.57	-1.046
4.17	100.64	-1.046
4.17	100.71	-1.046
4.18	100.77	-1.047
4.18	100.84	-1.047
4.18	100.91	-1.047
4.19	100.97	-1.047
4.19	101.04	-1.048
4.19	101.11	-1.048
4.2	101.18	-1.048
4.2	101.24	-1.049
4.2	101.31	-1.049
4.21	101.38	-1.049
4.21	101.44	-1.05
4.21	101.51	-1.05
4.22	101.58	-1.051
4.22	101.64	-1.051
4.22	101.71	-1.052
4.23	101.78	-1.052
4.23	101.84	-1.053
4.23	101.91	-1.053
4.24	101.98	-1.053
4.24	102.04	-1.054
4.24	102.11	-1.054
4.25	102.18	-1.055
4.25	102.24	-1.055
4.25	102.31	-1.055
4.26	102.38	-1.056
4.26	102.44	-1.056
4.26	102.51	-1.056
4.27	102.58	-1.056
4.27	102.64	-1.057
4.27	102.71	-1.057
4.28	102.78	-1.057
4.28	102.84	-1.057
4.28	102.91	-1.058
4.29	102.98	-1.058
4.29	103.05	-1.058
4.29	103.11	-1.058
4.3	103.18	-1.058
4.3	103.25	-1.059
4.3	103.31	-1.059
4.31	103.38	-1.059
4.31	103.45	-1.059
4.31	103.51	-1.059
4.32	103.58	-1.06
4.32	103.65	-1.06
4.32	103.71	-1.06
4.33	103.78	-1.06
4.33	103.85	-1.06
4.33	103.91	-1.061
4.34	103.98	-1.061
4.34	104.05	-1.061
4.34	104.11	-1.061
4.35	104.18	-1.061
4.35	104.25	-1.061
4.35	104.31	-1.062
4.36	104.38	-1.062
4.36	104.45	-1.062
4.36	104.52	-1.062
4.37	104.58	-1.062
4.37	104.65	-1.062
4.37	104.71	-1.063
4.38	104.78	-1.063
4.38	104.85	-1.063
4.38	104.92	-1.063
4.39	104.98	-1.063
4.39	105.05	-1.063
4.39	105.12	-1.063
4.4	105.18	-1.064
4.4	105.25	-1.064
4.4	105.32	-1.064
4.41	105.38	-1.064
4.41	105.45	-1.064
4.41	105.52	-1.064
4.42	105.58	-1.065
4.42	105.65	-1.065
4.42	105.72	-1.065
4.43	105.78	-1.065
4.43	105.85	-1.065
4.43	105.92	-1.065
4.44	105.98	-1.066
4.44	106.05	-1.066
4.44	106.12	-1.066
4.45	106.18	-1.066
4.45	106.25	-1.066
4.45	106.32	-1.066
4.46	106.38	-1.067
4.46	106.45	-1.067
4.46	106.52	-1.067
4.47	106.58	-1.067
4.47	106.65	-1.067
4.47	106.72	-1.067
4.48	106.78	-1.068
4.48	106.85	-1.068
4.48	106.92	-1.068
4.49	106.98	-1.068
4.49	107.05	-1.068
4.49	107.12	-1.068
4.5	107.19	-1.068
4.5	107.25	-1.069
4.5	107.32	-1.069
4.51	107.38	-1.069
4.51	107.45	-1.069
4.51	107.52	-1.069
4.52	107.59	-1.069
4.52	107.65	-1.07
4.52	107.72	-1.07
4.53	107.79	-1.07
4.53	107.85	-1.07
4.53	107.92	-1.07
4.54	107.99	-1.071
4.54	108.05	-1.071
4.54	108.12	-1.071
4.55	108.19	-1.071
4.55	108.25	-1.071
4.55	108.32	-1.071
4.56	108.39	-1.072
4.56	108.45	-1.072
4.56	108.52	-1.072
4.57	108.59	-1.072
4.57	108.65	-1.072
4.57	108.72	-1.073
4.58	108.79	-1.073
4.58	108.85	-1.073
4.58	108.92	-1.073
4.59	108.99	-1.073
4.59	109.06	-1.074
4.59	109.12	-1.074
4.6	109.19	-1.074
4.6	109.26	-1.074
4.6	109.32	-1.074
4.61	109.39	-1.075
4.61	109.46	-1.075
4.61	109.52	-1.075
4.62	109.59	-1.075
4.62	109.66	-1.075
4.62	109.72	-1.076
4.63	109.79	-1.076
4.63	109.86	-1.076
4.63	109.92	-1.076
4.64	109.99	-1.076
4.64	110.06	-1.077
4.64	110.12	-1.077
4.65	110.19	-1.077
4.65	110.26	-1.077
4.65	110.32	-1.077
4.66	110.39	-1.078
4.66	110.46	-1.078
4.66	110.52	-1.078
4.67	110.59	-1.078
4.67	110.66	-1.078
4.67	110.72	-1.078
4.68	110.79	-1.079
4.68	110.86	-1.079
4.68	110.92	-1.079
4.69	110.99	-1.079
4.69	111.06	-1.079
4.69	111.13	-1.08
4.7	111.19	-1.08
4.7	111.26	-1.08
4.7	111.33	-1.08
4.71	111.39	-1.08
4.71	111.46	-1.08
4.71	111.53	-1.08
4.72	111.59	-1.081
4.72	111.66	-1.081
4.72	111.73	-1.083
4.73	111.79	-1.086
4.73	111.86	-1.089
4.73	111.93	-1.092
4.74	111.99	-1.093
4.74	112.06	-1.095
4.74	112.12	-1.096
4.75	112.19	-1.096
4.75	112.26	-1.097
4.75	112.33	-1.097
4.76	112.39	-1.097
4.76	112.46	-1.097
4.76	112.53	-1.098
4.77	112.59	-1.098
4.77	112.66	-1.098
4.77	112.73	-1.098
4.78	112.79	-1.098
4.78	112.86	-1.098
4.78	112.93	-1.098
4.79	112.99	-1.098
4.79	113.06	-1.098
4.79	113.13	-1.098
4.8	113.19	-1.098
4.8	113.26	-1.098
4.8	113.33	-1.098
4.81	113.39	-1.098
4.81	113.46	-1.098
4.81	113.53	-1.098
4.82	113.6	-1.098
4.82	113.66	-1.098
4.82	113.73	-1.098
4.83	113.8	-1.099
4.83	113.86	-1.099
4.83	113.93	-1.099
4.84	114	-1.099
4.84	114.06	-1.099
4.84	114.13	-1.099
4.85	114.2	-1.099
4.85	114.26	-1.099
4.85	114.33	-1.099
4.86	114.4	-1.099
4.86	114.46	-1.099
4.86	114.53	-1.099
4.87	114.6	-1.099
4.87	114.66	-1.099
4.87	114.73	-1.099
4.88	114.8	-1.099
4.88	114.86	-1.099
4.88	114.93	-1.099
4.89	115	-1.099
4.89	115.07	-1.099
4.89	115.13	-1.099
4.9	115.2	-1.099
4.9	115.26	-1.099
4.9	115.33	-1.099
4.91	115.4	-1.1
4.91	115.47	-1.1
4.91	115.53	-1.1
4.92	115.6	-1.1
4.92	115.67	-1.1
4.92	115.73	-1.1
4.93	115.8	-1.1
4.93	115.87	-1.1
4.93	115.93	-1.1
4.94	116	-1.1
4.94	116.07	-1.1
4.94	116.13	-1.1
4.95	116.2	-1.1
4.95	116.27	-1.1
4.95	116.33	-1.1
4.96	116.4	-1.1
4.96	116.47	-1.101
4.96	116.53	-1.101
4.97	116.6	-1.101
4.97	116.67	-1.101
4.97	116.74	-1.101
4.98	116.8	-1.101
4.98	116.87	-1.101
4.98	116.93	-1.101
4.99	117	-1.101
4.99	117.07	-1.101
4.99	117.13	-1.101
5	117.2	-1.101
5	117.27	-1.101
5	117.34	-1.102
5.01	117.4	-1.102
5.01	117.47	-1.102
5.01	117.54	-1.102
5.02	117.6	-1.102
5.02	117.67	-1.102
5.02	117.74	-1.102
5.03	117.8	-1.102
5.03	117.87	-1.102
5.03	117.94	-1.102
5.04	118	-1.103
5.04	118.07	-1.103
5.04	118.14	-1.103
5.05	118.2	-1.103
5.05	118.27	-1.103
5.05	118.34	-1.103
5.06	118.4	-1.103
5.06	118.47	-1.103
5.06	118.54	-1.104
5.07	118.6	-1.104
5.07	118.67	-1.104
5.07	118.74	-1.104
5.08	118.8	-1.104
5.08	118.87	-1.104
5.08	118.94	-1.104
5.09	119	-1.105
5.09	119.07	-1.105
5.09	119.14	-1.105
5.1	119.21	-1.105
5.1	119.27	-1.105
5.1	119.34	-1.105
5.11	119.41	-1.105
5.11	119.47	-1.105
5.11	119.54	-1.105
5.12	119.61	-1.106
5.12	119.67	-1.106
5.12	119.74	-1.106
5.13	119.81	-1.106
5.13	119.87	-1.106
5.13	119.94	-1.106
5.14	120.01	-1.106
5.14	120.07	-1.107
5.14	120.14	-1.107
5.15	120.21	-1.107
5.15	120.27	-1.107
5.15	120.34	-1.107
5.16	120.41	-1.107
5.16	120.47	-1.107
5.16	120.54	-1.108
5.17	120.61	-1.108
5.17	120.67	-1.108
5.17	120.74	-1.108
5.18	120.81	-1.108
5.18	120.88	-1.108
5.18	120.94	-1.108
5.19	121.01	-1.109
5.19	121.08	-1.109
5.19	121.14	-1.109
5.2	121.21	-1.109
5.2	121.28	-1.109
5.2	121.34	-1.109
5.21	121.41	-1.109
5.21	121.48	-1.11
5.21	121.54	-1.11
5.22	121.61	-1.11
5.22	121.68	-1.11
5.22	121.74	-1.11
5.23	121.81	-1.11
5.23	121.88	-1.11
5.23	121.94	-1.111
5.24	122.01	-1.111
5.24	122.08	-1.111
5.24	122.14	-1.111
5.25	122.21	-1.111
5.25	122.28	-1.111
5.25	122.34	-1.111
5.26	122.41	-1.112
5.26	122.48	-1.112
5.26	122.54	-1.112
5.27	122.61	-1.112
5.27	122.68	-1.112
5.27	122.75	-1.112
5.28	122.81	-1.112
5.28	122.88	-1.113
5.28	122.95	-1.113
5.29	123.01	-1.113
5.29	123.08	-1.113
5.29	123.15	-1.113
5.3	123.21	-1.113
5.3	123.28	-1.114
5.3	123.35	-1.114
5.31	123.41	-1.114
5.31	123.48	-1.114
5.31	123.55	-1.114
5.32	123.61	-1.114
5.32	123.68	-1.115
5.32	123.75	-1.115
5.33	123.81	-1.115
5.33	123.88	-1.115
5.33	123.95	-1.115
5.34	124.01	-1.115
5.34	124.08	-1.116
5.34	124.15	-1.116
5.35	124.21	-1.116
5.35	124.28	-1.116
5.35	124.35	-1.116
5.36	124.42	-1.116
5.36	124.48	-1.116
5.36	124.55	-1.117
5.37	124.62	-1.117
5.37	124.68	-1.117
5.37	124.75	-1.117
5.38	124.82	-1.117
5.38	124.88	-1.117
5.38	124.95	-1.118
5.39	125.02	-1.118
5.39	125.08	-1.118
5.39	125.15	-1.118
5.4	125.22	-1.118
5.4	125.28	-1.118
5.4	125.35	-1.118
5.41	125.42	-1.119
5.41	125.48	-1.119
5.41	125.55	-1.119
5.42	125.62	-1.119
5.42	125.68	-1.119
5.42	125.75	-1.12
5.43	125.82	-1.12
5.43	125.88	-1.12
5.43	125.95	-1.12
5.44	126.02	-1.12
5.44	126.08	-1.12
5.44	126.15	-1.121
5.45	126.22	-1.121
5.45	126.28	-1.121
5.45	126.35	-1.121
5.46	126.42	-1.121
5.46	126.48	-1.122
5.46	126.55	-1.122
5.47	126.62	-1.122
5.47	126.69	-1.122
5.47	126.75	-1.122
5.48	126.82	-1.122
5.48	126.89	-1.123
5.48	126.95	-1.123
5.49	127.02	-1.123
5.49	127.09	-1.123
5.49	127.15	-1.123
5.5	127.22	-1.123
5.5	127.29	-1.124
5.5	127.35	-1.124
5.51	127.42	-1.124
5.51	127.49	-1.124
5.51	127.55	-1.124
5.52	127.62	-1.124
5.52	127.69	-1.125
5.52	127.75	-1.125
5.53	127.82	-1.125
5.53	127.89	-1.125
5.53	127.95	-1.125
5.54	128.02	-1.125
5.54	128.09	-1.125
5.54	128.16	-1.126
5.55	128.22	-1.126
5.55	128.29	-1.126
5.55	128.36	-1.126
5.56	128.42	-1.126
5.56	128.49	-1.127
5.56	128.56	-1.127
5.57	128.62	-1.127
5.57	128.69	-1.127
5.57	128.76	-1.127
5.58	128.82	-1.127
5.58	128.89	-1.128
5.58	128.96	-1.128
5.59	129.02	-1.128
5.59	129.09	-1.128
5.59	129.16	-1.128
5.6	129.22	-1.129
5.6	129.29	-1.129
5.6	129.36	-1.129
5.61	129.42	-1.129
5.61	129.49	-1.129
5.61	129.56	-1.13
5.62	129.62	-1.13
5.62	129.69	-1.13
5.62	129.76	-1.13
5.63	129.82	-1.13
5.63	129.89	-1.13
5.63	129.96	-1.131
5.64	130.02	-1.131
5.64	130.09	-1.131
5.64	130.16	-1.131
5.65	130.23	-1.131
5.65	130.29	-1.132
5.65	130.36	-1.132
5.66	130.43	-1.132
5.66	130.49	-1.132
5.66	130.56	-1.132
5.67	130.63	-1.132
5.67	130.69	-1.133
5.67	130.76	-1.133
5.68	130.83	-1.133
5.68	130.89	-1.133
5.68	130.96	-1.133
5.69	131.03	-1.134
5.69	131.09	-1.134
5.69	131.16	-1.134
5.7	131.23	-1.134
5.7	131.29	-1.134
5.7	131.36	-1.134
5.71	131.43	-1.135
5.71	131.49	-1.135
5.71	131.56	-1.135
5.72	131.63	-1.135
5.72	131.69	-1.135
5.72	131.76	-1.135
5.73	131.83	-1.136
5.73	131.89	-1.136
5.73	131.96	-1.136
5.74	132.03	-1.136
5.74	132.1	-1.136
5.74	132.16	-1.136
5.75	132.23	-1.137
5.75	132.3	-1.137
5.75	132.36	-1.137
5.76	132.43	-1.137
5.76	132.5	-1.137
5.76	132.56	-1.137
5.77	132.63	-1.138
5.77	132.7	-1.138
5.77	132.76	-1.138
5.78	132.83	-1.138
5.78	132.9	-1.138
5.78	132.96	-1.138
5.79	133.03	-1.139
5.79	133.1	-1.139
5.79	133.16	-1.139
5.8	133.23	-1.139
5.8	133.3	-1.139
5.8	133.36	-1.139
5.81	133.43	-1.14
5.81	133.5	-1.14
5.81	133.56	-1.14
5.82	133.63	-1.14
5.82	133.7	-1.14
5.82	133.76	-1.141
5.83	133.83	-1.141
5.83	133.9	-1.141
5.83	133.96	-1.141
5.84	134.03	-1.141
5.84	134.1	-1.142
5.84	134.16	-1.142
5.85	134.23	-1.142
5.85	134.3	-1.142
5.85	134.36	-1.142
5.86	134.43	-1.143
5.86	134.5	-1.143
5.86	134.57	-1.143
5.87	134.63	-1.143
5.87	134.7	-1.143
5.87	134.77	-1.143
5.88	134.83	-1.144
5.88	134.9	-1.144
5.88	134.97	-1.144
5.89	135.03	-1.144
5.89	135.1	-1.145
5.89	135.17	-1.145
5.9	135.23	-1.145
5.9	135.3	-1.145
5.9	135.37	-1.145
5.91	135.43	-1.146
5.91	135.5	-1.146
5.91	135.57	-1.146
5.92	135.63	-1.146
5.92	135.7	-1.147
5.92	135.77	-1.147
5.93	135.83	-1.147
5.93	135.9	-1.147
5.93	135.97	-1.148
5.94	136.03	-1.148
5.94	136.1	-1.148
5.94	136.17	-1.148
5.95	136.23	-1.149
5.95	136.3	-1.149
5.95	136.37	-1.149
5.96	136.43	-1.149
5.96	136.5	-1.149
5.96	136.57	-1.15
5.97	136.63	-1.15
5.97	136.7	-1.15
5.97	136.77	-1.15
5.98	136.84	-1.151
5.98	136.9	-1.151
5.98	136.97	-1.151
5.99	137.04	-1.151
5.99	137.1	-1.151
5.99	137.17	-1.152
6	137.24	-1.152
6	137.3	-1.152
6	137.37	-1.152
6.01	137.44	-1.153
6.01	137.5	-1.153
6.01	137.57	-1.153
6.02	137.64	-1.153
6.02	137.7	-1.153
6.02	137.77	-1.154
6.03	137.84	-1.154
6.03	137.9	-1.154
6.03	137.97	-1.154
6.04	138.04	-1.155
6.04	138.1	-1.155
6.04	138.17	-1.155
6.05	138.24	-1.155
6.05	138.31	-1.156
6.05	138.37	-1.156
6.06	138.44	-1.156
6.06	138.5	-1.156
6.06	138.57	-1.156
6.07	138.64	-1.157
6.07	138.71	-1.157
6.07	138.77	-1.157
6.08	138.84	-1.157
6.08	138.91	-1.157
6.08	138.97	-1.157
6.09	139.04	-1.158
6.09	139.11	-1.158
6.09	139.17	-1.158
6.1	139.24	-1.158
6.1	139.31	-1.158
6.1	139.37	-1.158
6.11	139.44	-1.159
6.11	139.51	-1.159
6.11	139.57	-1.159
6.12	139.64	-1.159
6.12	139.71	-1.16
6.12	139.77	-1.16
6.13	139.84	-1.16
6.13	139.91	-1.16
6.13	139.97	-1.161
6.14	140.04	-1.161
6.14	140.11	-1.161
6.14	140.17	-1.162
6.15	140.24	-1.162
6.15	140.31	-1.162
6.15	140.38	-1.163
6.16	140.44	-1.163
6.16	140.51	-1.163
6.16	140.58	-1.163
6.17	140.64	-1.164
6.17	140.71	-1.164
6.17	140.78	-1.164
6.18	140.84	-1.164
6.18	140.91	-1.164
6.18	140.98	-1.165
6.19	141.04	-1.165
6.19	141.11	-1.165
6.19	141.18	-1.165
6.2	141.24	-1.165
6.2	141.31	-1.166
6.2	141.38	-1.166
6.21	141.44	-1.166
6.21	141.51	-1.166
6.21	141.58	-1.166
6.22	141.64	-1.167
6.22	141.71	-1.167
6.22	141.78	-1.167
6.23	141.84	-1.167
6.23	141.91	-1.167
6.23	141.98	-1.168
6.24	142.04	-1.168
6.24	142.11	-1.168
6.24	142.18	-1.168
6.25	142.24	-1.168
6.25	142.31	-1.169
6.25	142.38	-1.169
6.26	142.45	-1.169
6.26	142.51	-1.169
6.26	142.58	-1.17
6.27	142.65	-1.17
6.27	142.71	-1.17
6.27	142.78	-1.17
6.28	142.85	-1.17
6.28	142.91	-1.171
6.28	142.98	-1.171
6.29	143.05	-1.171
6.29	143.11	-1.171
6.29	143.18	-1.172
6.3	143.25	-1.172
6.3	143.31	-1.172
6.3	143.38	-1.172
6.31	143.45	-1.173
6.31	143.51	-1.173
6.31	143.58	-1.173
6.32	143.65	-1.173
6.32	143.71	-1.174
6.32	143.78	-1.174
6.33	143.85	-1.174
6.33	143.91	-1.174
6.33	143.98	-1.175
6.34	144.05	-1.175
6.34	144.11	-1.175
6.34	144.18	-1.175
6.35	144.25	-1.176
6.35	144.31	-1.176
6.35	144.38	-1.176
6.36	144.45	-1.176
6.36	144.52	-1.177
6.36	144.58	-1.177
6.37	144.65	-1.177
6.37	144.72	-1.177
6.37	144.78	-1.178
6.38	144.85	-1.178
6.38	144.92	-1.178
6.38	144.98	-1.178
6.39	145.05	-1.178
6.39	145.12	-1.179
6.39	145.18	-1.179
6.4	145.25	-1.179
6.4	145.32	-1.179
6.4	145.38	-1.18
6.41	145.45	-1.18
6.41	145.52	-1.18
6.41	145.58	-1.18
6.42	145.65	-1.18
6.42	145.72	-1.181
6.42	145.78	-1.181
6.43	145.85	-1.181
6.43	145.92	-1.181
6.43	145.98	-1.181
6.44	146.05	-1.182
6.44	146.12	-1.182
6.44	146.18	-1.182
6.45	146.25	-1.182
6.45	146.32	-1.182
6.45	146.38	-1.183
6.46	146.45	-1.183
6.46	146.52	-1.183
6.46	146.58	-1.183
6.47	146.65	-1.184
6.47	146.72	-1.184
6.47	146.79	-1.184
6.48	146.85	-1.184
6.48	146.92	-1.185
6.48	146.99	-1.185
6.49	147.05	-1.185
6.49	147.12	-1.186
6.49	147.19	-1.186
6.5	147.25	-1.186
6.5	147.32	-1.186
6.5	147.39	-1.186
6.51	147.45	-1.187
6.51	147.52	-1.187
6.51	147.59	-1.187
6.52	147.65	-1.187
6.52	147.72	-1.188
6.52	147.79	-1.188
6.53	147.85	-1.188
6.53	147.92	-1.189
6.53	147.99	-1.189
6.54	148.05	-1.189
6.54	148.12	-1.189
6.54	148.19	-1.19
6.55	148.25	-1.19
6.55	148.32	-1.19
6.55	148.39	-1.191
6.56	148.45	-1.191
6.56	148.52	-1.191
6.56	148.59	-1.192
6.57	148.65	-1.192
6.57	148.72	-1.192
6.57	148.79	-1.193
6.58	148.85	-1.193
6.58	148.92	-1.193
6.58	148.99	-1.193
6.59	149.05	-1.194
6.59	149.12	-1.194
6.59	149.19	-1.194
6.6	149.26	-1.194
6.6	149.32	-1.195
6.6	149.39	-1.195
6.61	149.46	-1.195
6.61	149.52	-1.195
6.61	149.59	-1.196
6.62	149.66	-1.196
6.62	149.72	-1.196
6.62	149.79	-1.196
6.63	149.86	-1.197
6.63	149.92	-1.197
6.63	149.99	-1.197
6.64	150.06	-1.198
6.64	150.12	-1.198
6.64	150.19	-1.198
6.65	150.26	-1.198
6.65	150.32	-1.199
6.65	150.39	-1.199
6.66	150.46	-1.199
[truncated: 3,654 more rows]
