# Supplementary material for: Effect of drying procedures on the physicochemical properties and antioxidant activities of polysaccharides from Crassostrea gigas
Source: PLoS One. 2017 Nov 27;12(11):e0188536. doi: 10.1371/journal.pone.0188536 (PMC5703540; doi:10.1371/journal.pone.0188536)
Supplement: S1 File — (ZIP) [file pone.0188536.s002.zip › data/DSC/SD.xlsx]

## Sheet: Sheet1
Time	Temperature	Heat Flow
min	°C	W/g
0	19.91	0.06813
0	19.91	0.06806
0.01	19.91	0.06798
0.01	19.91	0.0679
0.01	19.91	0.06783
0.02	19.91	0.06775
0.02	19.91	0.06767
0.02	19.92	0.06758
0.03	19.92	0.0674
0.03	19.92	0.06697
0.03	19.93	0.0663
0.04	19.93	0.06552
0.04	19.94	0.06473
0.04	19.95	0.06406
0.05	19.96	0.06361
0.05	19.97	0.06332
0.05	19.98	0.06318
0.06	20	0.06305
0.06	20.02	0.06293
0.06	20.04	0.06295
0.07	20.06	0.06349
0.07	20.08	0.06481
0.07	20.11	0.06692
0.08	20.14	0.0697
0.08	20.17	0.0728
0.08	20.2	0.07587
0.09	20.23	0.07822
0.09	20.26	0.08012
0.09	20.3	0.08182
0.1	20.33	0.08292
0.1	20.37	0.08367
0.1	20.41	0.08385
0.11	20.45	0.08383
0.11	20.49	0.0836
0.11	20.53	0.08332
0.12	20.57	0.08257
0.12	20.61	0.08204
0.12	20.65	0.08179
0.13	20.69	0.08109
0.13	20.74	0.07802
0.13	20.78	0.07191
0.14	20.83	0.06351
0.14	20.87	0.05573
0.14	20.92	0.04925
0.15	20.97	0.04384
0.15	21.01	0.03837
0.15	21.06	0.03205
0.16	21.11	0.02576
0.16	21.16	0.01907
0.16	21.21	0.01246
0.17	21.26	0.005447
0.17	21.31	-0.001607
0.17	21.36	-0.008702
0.18	21.41	-0.01651
0.18	21.46	-0.02404
0.18	21.51	-0.03167
0.19	21.56	-0.03956
0.19	21.62	-0.04762
0.19	21.67	-0.05573
0.2	21.72	-0.06368
0.2	21.78	-0.07199
0.2	21.83	-0.08048
0.21	21.89	-0.08858
0.21	21.94	-0.09702
0.21	22	-0.1056
0.22	22.05	-0.1141
0.22	22.11	-0.1224
0.22	22.16	-0.1309
0.23	22.22	-0.1396
0.23	22.28	-0.1478
0.23	22.33	-0.1566
0.24	22.39	-0.1646
0.24	22.45	-0.1734
0.24	22.5	-0.1818
0.25	22.56	-0.1903
0.25	22.62	-0.1984
0.25	22.68	-0.2068
0.26	22.74	-0.215
0.26	22.8	-0.2232
0.26	22.85	-0.2313
0.27	22.91	-0.2395
0.27	22.97	-0.2475
0.27	23.03	-0.2555
0.28	23.09	-0.2633
0.28	23.15	-0.2711
0.28	23.21	-0.2784
0.29	23.27	-0.2863
0.29	23.33	-0.2942
0.29	23.39	-0.3015
0.3	23.45	-0.3088
0.3	23.51	-0.3161
0.3	23.57	-0.3233
0.31	23.63	-0.3306
0.31	23.69	-0.3375
0.31	23.76	-0.3446
0.32	23.82	-0.3511
0.32	23.88	-0.3581
0.32	23.94	-0.3647
0.33	24	-0.3712
0.33	24.06	-0.3779
0.33	24.12	-0.3843
0.34	24.19	-0.3907
0.34	24.25	-0.3969
0.34	24.31	-0.4027
0.35	24.37	-0.4086
0.35	24.43	-0.4147
0.35	24.5	-0.4207
0.36	24.56	-0.4268
0.36	24.62	-0.4324
0.36	24.69	-0.4378
0.37	24.75	-0.4436
0.37	24.81	-0.4489
0.37	24.87	-0.4541
0.38	24.94	-0.4596
0.38	25	-0.4646
0.38	25.06	-0.4697
0.39	25.13	-0.4745
0.39	25.19	-0.4795
0.39	25.25	-0.4843
0.4	25.32	-0.4892
0.4	25.38	-0.494
0.4	25.44	-0.4985
0.41	25.51	-0.5031
0.41	25.57	-0.5075
0.41	25.64	-0.5117
0.42	25.7	-0.5161
0.42	25.76	-0.5203
0.42	25.83	-0.5247
0.43	25.89	-0.5286
0.43	25.96	-0.5328
0.43	26.02	-0.5367
0.44	26.08	-0.5406
0.44	26.15	-0.5445
0.44	26.21	-0.5482
0.45	26.28	-0.5519
0.45	26.34	-0.5554
0.45	26.4	-0.5591
0.46	26.47	-0.5625
0.46	26.53	-0.5658
0.46	26.6	-0.5695
0.47	26.66	-0.5726
0.47	26.73	-0.5758
0.47	26.79	-0.579
0.48	26.86	-0.5822
0.48	26.92	-0.5853
0.48	26.99	-0.5882
0.49	27.05	-0.5911
0.49	27.12	-0.5939
0.49	27.18	-0.5968
0.5	27.25	-0.5998
0.5	27.31	-0.6026
0.5	27.37	-0.6053
0.51	27.44	-0.6079
0.51	27.51	-0.6107
0.51	27.57	-0.6134
0.52	27.63	-0.6156
0.52	27.7	-0.6181
0.52	27.77	-0.6207
0.53	27.83	-0.6232
0.53	27.9	-0.6255
0.53	27.96	-0.6276
0.54	28.03	-0.6301
0.54	28.09	-0.6323
0.54	28.16	-0.6346
0.55	28.22	-0.6368
0.55	28.29	-0.6388
0.55	28.35	-0.6408
0.56	28.42	-0.643
0.56	28.48	-0.645
0.56	28.55	-0.6472
0.57	28.61	-0.6491
0.57	28.68	-0.6509
0.57	28.74	-0.6527
0.58	28.81	-0.6549
0.58	28.88	-0.6566
0.58	28.94	-0.6582
0.59	29.01	-0.6602
0.59	29.07	-0.6616
0.59	29.14	-0.6634
0.6	29.2	-0.6649
0.6	29.27	-0.6669
0.6	29.33	-0.6685
0.61	29.4	-0.6701
0.61	29.46	-0.6718
0.61	29.53	-0.6731
0.62	29.6	-0.6746
0.62	29.66	-0.6761
0.62	29.73	-0.6777
0.63	29.79	-0.6792
0.63	29.86	-0.6808
0.63	29.92	-0.6822
0.64	29.99	-0.6834
0.64	30.06	-0.6848
0.64	30.12	-0.6862
0.65	30.19	-0.6876
0.65	30.25	-0.689
0.65	30.32	-0.6902
0.66	30.39	-0.6913
0.66	30.45	-0.6926
0.66	30.52	-0.6937
0.67	30.58	-0.6951
0.67	30.65	-0.6963
0.67	30.71	-0.6974
0.68	30.78	-0.6987
0.68	30.85	-0.6998
0.68	30.91	-0.701
0.69	30.98	-0.7022
0.69	31.04	-0.7033
0.69	31.11	-0.7044
0.7	31.18	-0.7056
0.7	31.24	-0.7067
0.7	31.31	-0.7078
0.71	31.37	-0.7088
0.71	31.44	-0.7099
0.71	31.51	-0.7109
0.72	31.57	-0.7118
0.72	31.64	-0.7129
0.72	31.7	-0.7139
0.73	31.77	-0.7149
0.73	31.84	-0.7159
0.73	31.9	-0.7168
0.74	31.97	-0.7178
0.74	32.03	-0.7187
0.74	32.1	-0.7196
0.75	32.17	-0.7206
0.75	32.23	-0.7215
0.75	32.3	-0.7224
0.76	32.36	-0.7234
0.76	32.43	-0.7244
0.76	32.5	-0.7253
0.77	32.56	-0.7261
0.77	32.63	-0.7269
0.77	32.69	-0.7277
0.78	32.76	-0.7286
0.78	32.83	-0.7294
0.78	32.89	-0.7302
0.79	32.96	-0.731
0.79	33.03	-0.7318
0.79	33.09	-0.7326
0.8	33.16	-0.7335
0.8	33.22	-0.7344
0.8	33.29	-0.7351
0.81	33.36	-0.7359
0.81	33.42	-0.7367
0.81	33.49	-0.7375
0.82	33.55	-0.7383
0.82	33.62	-0.7389
0.82	33.69	-0.7397
0.83	33.75	-0.7404
0.83	33.82	-0.7412
0.83	33.89	-0.7421
0.84	33.95	-0.7428
0.84	34.02	-0.7435
0.84	34.08	-0.7442
0.85	34.15	-0.7448
0.85	34.22	-0.7455
0.85	34.28	-0.7462
0.86	34.35	-0.7469
0.86	34.42	-0.7476
0.86	34.48	-0.7484
0.87	34.55	-0.7491
0.87	34.61	-0.7498
0.87	34.68	-0.7505
0.88	34.75	-0.7512
0.88	34.81	-0.7519
0.88	34.88	-0.7526
0.89	34.95	-0.7533
0.89	35.01	-0.754
0.89	35.08	-0.7547
0.9	35.15	-0.7554
0.9	35.21	-0.7561
0.9	35.28	-0.7567
0.91	35.34	-0.7574
0.91	35.41	-0.7581
0.91	35.48	-0.7587
0.92	35.54	-0.7593
0.92	35.61	-0.7599
0.92	35.68	-0.7606
0.93	35.74	-0.7613
0.93	35.81	-0.762
0.93	35.87	-0.7626
0.94	35.94	-0.7632
0.94	36.01	-0.7638
0.94	36.07	-0.7645
0.95	36.14	-0.7651
0.95	36.21	-0.7656
0.95	36.27	-0.7664
0.96	36.34	-0.767
0.96	36.4	-0.7677
0.96	36.47	-0.7684
0.97	36.54	-0.7691
0.97	36.6	-0.7698
0.97	36.67	-0.7705
0.98	36.74	-0.7711
0.98	36.8	-0.7717
0.98	36.87	-0.7723
0.99	36.94	-0.7729
0.99	37	-0.7735
0.99	37.07	-0.7741
1	37.14	-0.7747
1	37.2	-0.7753
1	37.27	-0.7759
1.01	37.33	-0.7765
1.01	37.4	-0.7771
1.01	37.47	-0.7776
1.02	37.53	-0.7783
1.02	37.6	-0.7789
1.02	37.67	-0.7795
1.03	37.73	-0.7801
1.03	37.8	-0.7807
1.03	37.87	-0.7814
1.04	37.93	-0.782
1.04	38	-0.7825
1.04	38.06	-0.7832
1.05	38.13	-0.7838
1.05	38.2	-0.7844
1.05	38.26	-0.7851
1.06	38.33	-0.7857
1.06	38.4	-0.7863
1.06	38.46	-0.7869
1.07	38.53	-0.7875
1.07	38.6	-0.7882
1.07	38.66	-0.7888
1.08	38.73	-0.7894
1.08	38.8	-0.79
1.08	38.86	-0.7905
1.09	38.93	-0.7912
1.09	38.99	-0.7918
1.09	39.06	-0.7924
1.1	39.13	-0.793
1.1	39.19	-0.7936
1.1	39.26	-0.7943
1.11	39.33	-0.7948
1.11	39.39	-0.7954
1.11	39.46	-0.796
1.12	39.53	-0.7966
1.12	39.59	-0.7972
1.12	39.66	-0.7979
1.13	39.73	-0.7985
1.13	39.79	-0.7992
1.13	39.86	-0.7998
1.14	39.92	-0.8004
1.14	39.99	-0.801
1.14	40.06	-0.8017
1.15	40.12	-0.8023
1.15	40.19	-0.8029
1.15	40.26	-0.8035
1.16	40.32	-0.8041
1.16	40.39	-0.8047
1.16	40.46	-0.8053
1.17	40.52	-0.8059
1.17	40.59	-0.8065
1.17	40.66	-0.8071
1.18	40.72	-0.8077
1.18	40.79	-0.8084
1.18	40.86	-0.809
1.19	40.92	-0.8096
1.19	40.99	-0.8103
1.19	41.05	-0.8109
1.2	41.12	-0.8116
1.2	41.19	-0.8122
1.2	41.26	-0.8127
1.21	41.32	-0.8133
1.21	41.39	-0.8139
1.21	41.45	-0.8145
1.22	41.52	-0.8151
1.22	41.59	-0.8156
1.22	41.65	-0.8162
1.23	41.72	-0.8168
1.23	41.79	-0.8174
1.23	41.85	-0.818
1.24	41.92	-0.8186
1.24	41.99	-0.8192
1.24	42.05	-0.8199
1.25	42.12	-0.8205
1.25	42.19	-0.8211
1.25	42.25	-0.8217
1.26	42.32	-0.8223
1.26	42.39	-0.8229
1.26	42.45	-0.8236
1.27	42.52	-0.8243
1.27	42.59	-0.8249
1.27	42.65	-0.8255
1.28	42.72	-0.8261
1.28	42.78	-0.8267
1.28	42.85	-0.8272
1.29	42.92	-0.8278
1.29	42.98	-0.8285
1.29	43.05	-0.829
1.3	43.12	-0.8296
1.3	43.18	-0.8302
1.3	43.25	-0.8307
1.31	43.32	-0.8313
1.31	43.38	-0.832
1.31	43.45	-0.8326
1.32	43.52	-0.8332
1.32	43.58	-0.8338
1.32	43.65	-0.8344
1.33	43.72	-0.835
1.33	43.78	-0.8356
1.33	43.85	-0.8362
1.34	43.91	-0.8368
1.34	43.98	-0.8375
1.34	44.05	-0.8381
1.35	44.12	-0.8386
1.35	44.18	-0.8392
1.35	44.25	-0.8398
1.36	44.31	-0.8404
1.36	44.38	-0.841
1.36	44.45	-0.8415
1.37	44.51	-0.8421
1.37	44.58	-0.8427
1.37	44.65	-0.8433
1.38	44.71	-0.8439
1.38	44.78	-0.8445
1.38	44.85	-0.845
1.39	44.91	-0.8456
1.39	44.98	-0.8462
1.39	45.05	-0.8468
1.4	45.11	-0.8474
1.4	45.18	-0.848
1.4	45.25	-0.8486
1.41	45.31	-0.8491
1.41	45.38	-0.8497
1.41	45.45	-0.8503
1.42	45.51	-0.851
1.42	45.58	-0.8516
1.42	45.65	-0.8522
1.43	45.71	-0.8528
1.43	45.78	-0.8534
1.43	45.85	-0.8539
1.44	45.91	-0.8545
1.44	45.98	-0.855
1.44	46.05	-0.8556
1.45	46.11	-0.8561
1.45	46.18	-0.8567
1.45	46.25	-0.8572
1.46	46.31	-0.8577
1.46	46.38	-0.8583
1.46	46.44	-0.8589
1.47	46.51	-0.8594
1.47	46.58	-0.8599
1.47	46.64	-0.8605
1.48	46.71	-0.861
1.48	46.78	-0.8616
1.48	46.84	-0.8622
1.49	46.91	-0.8627
1.49	46.98	-0.8632
1.49	47.04	-0.8637
1.5	47.11	-0.8643
1.5	47.18	-0.8648
1.5	47.24	-0.8653
1.51	47.31	-0.8658
1.51	47.38	-0.8664
1.51	47.44	-0.8669
1.52	47.51	-0.8674
1.52	47.58	-0.8679
1.52	47.64	-0.8685
1.53	47.71	-0.8689
1.53	47.78	-0.8695
1.53	47.84	-0.87
1.54	47.91	-0.8705
1.54	47.98	-0.871
1.54	48.04	-0.8716
1.55	48.11	-0.872
1.55	48.18	-0.8725
1.55	48.24	-0.8731
1.56	48.31	-0.8736
1.56	48.38	-0.8742
1.56	48.44	-0.8746
1.57	48.51	-0.8751
1.57	48.58	-0.8757
1.57	48.64	-0.8763
1.58	48.71	-0.8768
1.58	48.78	-0.8774
1.58	48.84	-0.878
1.59	48.91	-0.8785
1.59	48.98	-0.8791
1.59	49.04	-0.8796
1.6	49.11	-0.8802
1.6	49.17	-0.8807
1.6	49.24	-0.8813
1.61	49.31	-0.8818
1.61	49.37	-0.8824
1.61	49.44	-0.883
1.62	49.51	-0.8835
1.62	49.57	-0.884
1.62	49.64	-0.8846
1.63	49.71	-0.8851
1.63	49.77	-0.8856
1.63	49.84	-0.886
1.64	49.91	-0.8865
1.64	49.97	-0.8869
1.64	50.04	-0.8874
1.65	50.11	-0.8879
1.65	50.17	-0.8883
1.65	50.24	-0.8888
1.66	50.31	-0.8893
1.66	50.37	-0.8897
1.66	50.44	-0.8902
1.67	50.51	-0.8907
1.67	50.57	-0.8913
1.67	50.64	-0.8919
1.68	50.71	-0.8924
1.68	50.77	-0.8929
1.68	50.84	-0.8934
1.69	50.91	-0.8939
1.69	50.97	-0.8944
1.69	51.04	-0.8949
1.7	51.11	-0.8954
1.7	51.17	-0.8959
1.7	51.24	-0.8964
1.71	51.31	-0.8968
1.71	51.37	-0.8973
1.71	51.44	-0.8977
1.72	51.51	-0.8981
1.72	51.57	-0.8986
1.72	51.64	-0.8991
1.73	51.71	-0.8995
1.73	51.77	-0.9
1.73	51.84	-0.9004
1.74	51.91	-0.9009
1.74	51.97	-0.9014
1.74	52.04	-0.9019
1.75	52.11	-0.9024
1.75	52.17	-0.9028
1.75	52.24	-0.9033
1.76	52.31	-0.9038
1.76	52.37	-0.9042
1.76	52.44	-0.9047
1.77	52.51	-0.9051
1.77	52.57	-0.9055
1.77	52.64	-0.9059
1.78	52.71	-0.9064
1.78	52.77	-0.9068
1.78	52.84	-0.9072
1.79	52.91	-0.9076
1.79	52.97	-0.908
1.79	53.04	-0.9084
1.8	53.11	-0.9088
1.8	53.17	-0.9093
1.8	53.24	-0.9097
1.81	53.31	-0.9101
1.81	53.37	-0.9105
1.81	53.44	-0.9109
1.82	53.51	-0.9113
1.82	53.57	-0.9116
1.82	53.64	-0.912
1.83	53.71	-0.9124
1.83	53.77	-0.9128
1.83	53.84	-0.9133
1.84	53.91	-0.9137
1.84	53.97	-0.914
1.84	54.04	-0.9144
1.85	54.11	-0.9148
1.85	54.17	-0.9152
1.85	54.24	-0.9157
1.86	54.31	-0.9161
1.86	54.37	-0.9166
1.86	54.44	-0.917
1.87	54.5	-0.9173
1.87	54.57	-0.9177
1.87	54.64	-0.918
1.88	54.7	-0.9184
1.88	54.77	-0.9187
1.88	54.84	-0.919
1.89	54.91	-0.9194
1.89	54.97	-0.9197
1.89	55.04	-0.9201
1.9	55.11	-0.9204
1.9	55.17	-0.9207
1.9	55.24	-0.921
1.91	55.3	-0.9213
1.91	55.37	-0.9217
1.91	55.44	-0.922
1.92	55.51	-0.9223
1.92	55.57	-0.9226
1.92	55.64	-0.923
1.93	55.71	-0.9233
1.93	55.77	-0.9237
1.93	55.84	-0.924
1.94	55.9	-0.9243
1.94	55.97	-0.9246
1.94	56.04	-0.9249
1.95	56.1	-0.9252
1.95	56.17	-0.9254
1.95	56.24	-0.9257
1.96	56.31	-0.926
1.96	56.37	-0.9263
1.96	56.44	-0.9265
1.97	56.51	-0.9267
1.97	56.57	-0.927
1.97	56.64	-0.9272
1.98	56.71	-0.9275
1.98	56.77	-0.9277
1.98	56.84	-0.928
1.99	56.91	-0.9282
1.99	56.97	-0.9284
1.99	57.04	-0.9287
2	57.11	-0.9288
2	57.17	-0.929
2	57.24	-0.9292
2.01	57.31	-0.9294
2.01	57.37	-0.9296
2.01	57.44	-0.9297
2.02	57.51	-0.9299
2.02	57.57	-0.9301
2.02	57.64	-0.9302
2.03	57.71	-0.9304
2.03	57.77	-0.9305
2.03	57.84	-0.9307
2.04	57.91	-0.9308
2.04	57.97	-0.931
2.04	58.04	-0.9311
2.05	58.11	-0.9312
2.05	58.17	-0.9314
2.05	58.24	-0.9315
2.06	58.31	-0.9316
2.06	58.37	-0.9317
2.06	58.44	-0.9318
2.07	58.51	-0.9319
2.07	58.57	-0.932
2.07	58.64	-0.9321
2.08	58.71	-0.9322
2.08	58.77	-0.9323
2.08	58.84	-0.9324
2.09	58.91	-0.9325
2.09	58.97	-0.9326
2.09	59.04	-0.9327
2.1	59.11	-0.9327
2.1	59.18	-0.9328
2.1	59.24	-0.9329
2.11	59.31	-0.933
2.11	59.38	-0.9331
2.11	59.44	-0.9332
2.12	59.51	-0.9333
2.12	59.58	-0.9334
2.12	59.64	-0.9335
2.13	59.71	-0.9336
2.13	59.78	-0.9337
2.13	59.84	-0.9338
2.14	59.91	-0.9339
2.14	59.98	-0.934
2.14	60.04	-0.9341
2.15	60.11	-0.9342
2.15	60.18	-0.9343
2.15	60.24	-0.9344
2.16	60.31	-0.9345
2.16	60.38	-0.9345
2.16	60.44	-0.9346
2.17	60.51	-0.9347
2.17	60.58	-0.9348
2.17	60.64	-0.9349
2.18	60.71	-0.935
2.18	60.78	-0.9351
2.18	60.84	-0.9351
2.19	60.91	-0.9352
2.19	60.98	-0.9353
2.19	61.04	-0.9354
2.2	61.11	-0.9355
2.2	61.18	-0.9356
2.2	61.24	-0.9356
2.21	61.31	-0.9357
2.21	61.38	-0.9358
2.21	61.45	-0.9359
2.22	61.51	-0.9359
2.22	61.58	-0.936
2.22	61.65	-0.9361
2.23	61.71	-0.9362
2.23	61.78	-0.9362
2.23	61.85	-0.9363
2.24	61.91	-0.9364
2.24	61.98	-0.9365
2.24	62.05	-0.9365
2.25	62.11	-0.9366
2.25	62.18	-0.9367
2.25	62.25	-0.9368
2.26	62.31	-0.9368
2.26	62.38	-0.9369
2.26	62.45	-0.937
2.27	62.51	-0.937
2.27	62.58	-0.9371
2.27	62.65	-0.9372
2.28	62.71	-0.9372
2.28	62.78	-0.9373
2.28	62.85	-0.9374
2.29	62.91	-0.9374
2.29	62.98	-0.9375
2.29	63.05	-0.9375
2.3	63.11	-0.9376
2.3	63.18	-0.9377
2.3	63.25	-0.9377
2.31	63.31	-0.9378
2.31	63.38	-0.9379
2.31	63.45	-0.9379
2.32	63.52	-0.938
2.32	63.58	-0.938
2.32	63.65	-0.9381
2.33	63.72	-0.9381
2.33	63.78	-0.9382
2.33	63.85	-0.9383
2.34	63.92	-0.9383
2.34	63.98	-0.9384
2.34	64.05	-0.9384
2.35	64.12	-0.9385
2.35	64.18	-0.9385
2.35	64.25	-0.9386
2.36	64.32	-0.9387
2.36	64.38	-0.9387
2.36	64.45	-0.9388
2.37	64.52	-0.9388
2.37	64.58	-0.9389
2.37	64.65	-0.9389
2.38	64.72	-0.939
2.38	64.78	-0.9391
2.38	64.85	-0.9391
2.39	64.92	-0.9392
2.39	64.98	-0.9392
2.39	65.05	-0.9393
2.4	65.12	-0.9393
2.4	65.18	-0.9394
2.4	65.25	-0.9394
2.41	65.32	-0.9395
2.41	65.39	-0.9396
2.41	65.45	-0.9396
2.42	65.52	-0.9397
2.42	65.59	-0.9397
2.42	65.65	-0.9398
2.43	65.72	-0.9399
2.43	65.79	-0.9399
2.43	65.85	-0.94
2.44	65.92	-0.9401
2.44	65.99	-0.9401
2.44	66.05	-0.9402
2.45	66.12	-0.9403
2.45	66.19	-0.9403
2.45	66.25	-0.9404
2.46	66.32	-0.9405
2.46	66.39	-0.9406
2.46	66.45	-0.9407
2.47	66.52	-0.9407
2.47	66.59	-0.9408
2.47	66.65	-0.9409
2.48	66.72	-0.941
2.48	66.79	-0.9411
2.48	66.85	-0.9412
2.49	66.92	-0.9413
2.49	66.99	-0.9414
2.49	67.05	-0.9415
2.5	67.12	-0.9416
2.5	67.19	-0.9417
2.5	67.25	-0.9418
2.51	67.32	-0.9419
2.51	67.39	-0.942
2.51	67.45	-0.9421
2.52	67.52	-0.9422
2.52	67.59	-0.9423
2.52	67.65	-0.9424
2.53	67.72	-0.9425
2.53	67.79	-0.9426
2.53	67.86	-0.9428
2.54	67.92	-0.9429
2.54	67.99	-0.943
2.54	68.06	-0.9431
2.55	68.12	-0.9432
2.55	68.19	-0.9433
2.55	68.26	-0.9434
2.56	68.32	-0.9435
2.56	68.39	-0.9437
2.56	68.46	-0.9438
2.57	68.52	-0.9439
2.57	68.59	-0.944
2.57	68.66	-0.9442
2.58	68.72	-0.9443
2.58	68.79	-0.9444
2.58	68.86	-0.9445
2.59	68.92	-0.9447
2.59	68.99	-0.9448
2.59	69.06	-0.9449
2.6	69.12	-0.945
2.6	69.19	-0.9452
2.6	69.26	-0.9453
2.61	69.32	-0.9454
2.61	69.39	-0.9456
2.61	69.46	-0.9457
2.62	69.52	-0.9459
2.62	69.59	-0.946
2.62	69.66	-0.9462
2.63	69.72	-0.9463
2.63	69.79	-0.9465
2.63	69.86	-0.9466
2.64	69.92	-0.9467
2.64	69.99	-0.9469
2.64	70.06	-0.947
2.65	70.13	-0.9471
2.65	70.19	-0.9473
2.65	70.26	-0.9474
2.66	70.32	-0.9476
2.66	70.39	-0.9477
2.66	70.46	-0.9478
2.67	70.53	-0.948
2.67	70.59	-0.9481
2.67	70.66	-0.9483
2.68	70.73	-0.9484
2.68	70.79	-0.9486
2.68	70.86	-0.9488
2.69	70.93	-0.9489
2.69	70.99	-0.9491
2.69	71.06	-0.9492
2.7	71.13	-0.9494
2.7	71.19	-0.9496
2.7	71.26	-0.9497
2.71	71.33	-0.9499
2.71	71.39	-0.95
2.71	71.46	-0.9502
2.72	71.53	-0.9503
2.72	71.59	-0.9504
2.72	71.66	-0.9506
2.73	71.73	-0.9507
2.73	71.79	-0.9509
2.73	71.86	-0.951
2.74	71.93	-0.9512
2.74	71.99	-0.9513
2.74	72.06	-0.9515
2.75	72.13	-0.9516
2.75	72.19	-0.9518
2.75	72.26	-0.9519
2.76	72.33	-0.9521
2.76	72.39	-0.9522
2.76	72.46	-0.9524
2.77	72.53	-0.9525
2.77	72.59	-0.9527
2.77	72.66	-0.9529
2.78	72.73	-0.953
2.78	72.79	-0.9532
2.78	72.86	-0.9533
2.79	72.93	-0.9535
2.79	73	-0.9536
2.79	73.06	-0.9538
2.8	73.13	-0.9539
2.8	73.2	-0.9541
2.8	73.26	-0.9542
2.81	73.33	-0.9544
2.81	73.4	-0.9546
2.81	73.46	-0.9547
2.82	73.53	-0.9549
2.82	73.6	-0.955
2.82	73.66	-0.9552
2.83	73.73	-0.9554
2.83	73.8	-0.9555
2.83	73.86	-0.9557
2.84	73.93	-0.9558
2.84	74	-0.956
2.84	74.06	-0.9562
2.85	74.13	-0.9563
2.85	74.2	-0.9565
2.85	74.26	-0.9566
2.86	74.33	-0.9568
2.86	74.4	-0.957
2.86	74.46	-0.9572
2.87	74.53	-0.9574
2.87	74.6	-0.9575
2.87	74.67	-0.9577
2.88	74.73	-0.9579
2.88	74.8	-0.9581
2.88	74.87	-0.9583
2.89	74.93	-0.9586
2.89	75	-0.9588
2.89	75.06	-0.959
2.9	75.13	-0.9593
2.9	75.2	-0.9595
2.9	75.27	-0.9598
2.91	75.33	-0.9601
2.91	75.4	-0.9603
2.91	75.47	-0.9606
2.92	75.53	-0.9609
2.92	75.6	-0.9612
2.92	75.67	-0.9615
2.93	75.73	-0.9617
2.93	75.8	-0.962
2.93	75.87	-0.9622
2.94	75.93	-0.9625
2.94	76	-0.9627
2.94	76.07	-0.963
2.95	76.13	-0.9633
2.95	76.2	-0.9636
2.95	76.27	-0.9638
2.96	76.33	-0.9641
2.96	76.4	-0.9644
2.96	76.47	-0.9647
2.97	76.53	-0.965
2.97	76.6	-0.9653
2.97	76.67	-0.9656
2.98	76.73	-0.9659
2.98	76.8	-0.9663
2.98	76.87	-0.9666
2.99	76.93	-0.967
2.99	77	-0.9673
2.99	77.07	-0.9676
3	77.13	-0.9679
3	77.2	-0.9682
3	77.27	-0.9685
3.01	77.33	-0.9688
3.01	77.4	-0.9691
3.01	77.47	-0.9695
3.02	77.53	-0.9699
3.02	77.6	-0.9703
3.02	77.67	-0.9707
3.03	77.73	-0.9711
3.03	77.8	-0.9715
3.03	77.87	-0.972
3.04	77.94	-0.9724
3.04	78	-0.9728
3.04	78.07	-0.9733
3.05	78.13	-0.9738
3.05	78.2	-0.9742
3.05	78.27	-0.9747
3.06	78.34	-0.9751
3.06	78.4	-0.9756
3.06	78.47	-0.976
3.07	78.54	-0.9765
3.07	78.6	-0.9769
3.07	78.67	-0.9773
3.08	78.74	-0.9778
3.08	78.8	-0.9782
3.08	78.87	-0.9787
3.09	78.94	-0.9791
3.09	79	-0.9795
3.09	79.07	-0.98
3.1	79.14	-0.9804
3.1	79.2	-0.9809
3.1	79.27	-0.9814
3.11	79.34	-0.9818
3.11	79.4	-0.9823
3.11	79.47	-0.9827
3.12	79.54	-0.9831
3.12	79.6	-0.9836
3.12	79.67	-0.984
3.13	79.74	-0.9844
3.13	79.8	-0.9849
3.13	79.87	-0.9854
3.14	79.94	-0.9859
3.14	80	-0.9864
3.14	80.07	-0.987
3.15	80.14	-0.9874
3.15	80.2	-0.9878
3.15	80.27	-0.9883
3.16	80.34	-0.9887
3.16	80.4	-0.9892
3.16	80.47	-0.9896
3.17	80.54	-0.9901
3.17	80.6	-0.9905
3.17	80.67	-0.9909
3.18	80.74	-0.9913
3.18	80.8	-0.9918
3.18	80.87	-0.9923
3.19	80.94	-0.9928
3.19	81	-0.9933
3.19	81.07	-0.9938
3.2	81.14	-0.9942
3.2	81.2	-0.9946
3.2	81.27	-0.995
3.21	81.34	-0.9955
3.21	81.4	-0.9959
3.21	81.47	-0.9963
3.22	81.54	-0.9968
3.22	81.6	-0.9973
3.22	81.67	-0.9977
3.23	81.74	-0.9981
3.23	81.8	-0.9985
3.23	81.87	-0.999
3.24	81.94	-0.9995
3.24	82.01	-1
3.24	82.07	-1
3.25	82.14	-1.001
3.25	82.21	-1.001
3.25	82.27	-1.002
3.26	82.34	-1.002
3.26	82.41	-1.003
3.26	82.47	-1.003
3.27	82.54	-1.004
3.27	82.6	-1.004
3.27	82.67	-1.005
3.28	82.74	-1.005
3.28	82.8	-1.006
3.28	82.87	-1.006
3.29	82.94	-1.007
3.29	83.01	-1.007
3.29	83.07	-1.008
3.3	83.14	-1.008
3.3	83.2	-1.008
3.3	83.27	-1.009
3.31	83.34	-1.009
3.31	83.41	-1.01
3.31	83.47	-1.01
3.32	83.54	-1.011
3.32	83.6	-1.011
3.32	83.67	-1.012
3.33	83.74	-1.012
3.33	83.81	-1.013
3.33	83.87	-1.013
3.34	83.94	-1.014
3.34	84.01	-1.014
3.34	84.07	-1.015
3.35	84.14	-1.015
3.35	84.21	-1.016
3.35	84.27	-1.016
3.36	84.34	-1.017
3.36	84.41	-1.017
3.36	84.47	-1.018
3.37	84.54	-1.018
3.37	84.61	-1.019
3.37	84.67	-1.019
3.38	84.74	-1.02
3.38	84.81	-1.02
3.38	84.87	-1.021
3.39	84.94	-1.021
3.39	85.01	-1.022
3.39	85.07	-1.022
3.4	85.14	-1.023
3.4	85.21	-1.023
3.4	85.27	-1.024
3.41	85.34	-1.025
3.41	85.41	-1.025
3.41	85.47	-1.026
3.42	85.54	-1.026
3.42	85.61	-1.027
3.42	85.67	-1.027
3.43	85.74	-1.028
3.43	85.81	-1.028
3.43	85.87	-1.029
3.44	85.94	-1.029
3.44	86.01	-1.03
3.44	86.07	-1.03
3.45	86.14	-1.031
3.45	86.21	-1.031
3.45	86.27	-1.032
3.46	86.34	-1.033
3.46	86.41	-1.033
3.46	86.47	-1.034
3.47	86.54	-1.034
3.47	86.61	-1.035
3.47	86.67	-1.035
3.48	86.74	-1.036
3.48	86.81	-1.036
3.48	86.87	-1.037
3.49	86.94	-1.037
3.49	87.01	-1.038
3.49	87.07	-1.038
3.5	87.14	-1.039
3.5	87.21	-1.039
3.5	87.27	-1.04
3.51	87.34	-1.04
3.51	87.41	-1.041
3.51	87.47	-1.042
3.52	87.54	-1.042
3.52	87.61	-1.043
3.52	87.67	-1.043
3.53	87.74	-1.044
3.53	87.81	-1.044
3.53	87.87	-1.045
3.54	87.94	-1.046
3.54	88.01	-1.046
3.54	88.07	-1.047
3.55	88.14	-1.047
3.55	88.21	-1.047
3.55	88.27	-1.048
3.56	88.34	-1.049
3.56	88.41	-1.049
3.56	88.47	-1.05
3.57	88.54	-1.05
3.57	88.61	-1.051
3.57	88.67	-1.051
3.58	88.74	-1.052
3.58	88.81	-1.052
3.58	88.87	-1.053
3.59	88.94	-1.053
3.59	89.01	-1.054
3.59	89.07	-1.055
3.6	89.14	-1.055
3.6	89.21	-1.056
3.6	89.27	-1.056
3.61	89.34	-1.057
3.61	89.41	-1.057
3.61	89.47	-1.058
3.62	89.54	-1.059
3.62	89.61	-1.059
3.62	89.67	-1.06
3.63	89.74	-1.06
3.63	89.81	-1.061
3.63	89.87	-1.061
3.64	89.94	-1.062
3.64	90.01	-1.063
3.64	90.07	-1.063
3.65	90.14	-1.064
3.65	90.21	-1.064
3.65	90.27	-1.065
3.66	90.34	-1.065
3.66	90.41	-1.066
3.66	90.47	-1.066
3.67	90.54	-1.067
3.67	90.61	-1.067
3.67	90.67	-1.068
3.68	90.74	-1.068
3.68	90.81	-1.069
3.68	90.87	-1.07
3.69	90.94	-1.07
3.69	91.01	-1.071
3.69	91.07	-1.071
3.7	91.14	-1.072
3.7	91.21	-1.072
3.7	91.27	-1.073
3.71	91.34	-1.073
3.71	91.41	-1.074
3.71	91.47	-1.075
3.72	91.54	-1.075
3.72	91.61	-1.076
3.72	91.67	-1.077
3.73	91.74	-1.077
3.73	91.81	-1.078
3.73	91.88	-1.078
3.74	91.94	-1.079
3.74	92.01	-1.079
3.74	92.08	-1.08
3.75	92.14	-1.081
3.75	92.21	-1.081
3.75	92.27	-1.082
3.76	92.34	-1.082
3.76	92.41	-1.083
3.76	92.47	-1.084
3.77	92.54	-1.084
3.77	92.61	-1.085
3.77	92.67	-1.085
3.78	92.74	-1.086
3.78	92.81	-1.086
3.78	92.87	-1.087
3.79	92.94	-1.088
3.79	93.01	-1.088
3.79	93.07	-1.089
3.8	93.14	-1.09
3.8	93.21	-1.09
3.8	93.27	-1.091
3.81	93.34	-1.091
3.81	93.41	-1.092
3.81	93.47	-1.093
3.82	93.54	-1.093
3.82	93.61	-1.094
3.82	93.67	-1.095
3.83	93.74	-1.095
3.83	93.81	-1.096
3.83	93.87	-1.096
3.84	93.94	-1.097
3.84	94.01	-1.098
3.84	94.07	-1.098
3.85	94.14	-1.099
3.85	94.21	-1.099
3.85	94.27	-1.1
3.86	94.34	-1.1
3.86	94.41	-1.101
3.86	94.47	-1.102
3.87	94.54	-1.102
3.87	94.61	-1.103
3.87	94.67	-1.103
3.88	94.74	-1.104
3.88	94.81	-1.105
3.88	94.88	-1.105
3.89	94.94	-1.106
3.89	95.01	-1.106
3.89	95.07	-1.107
3.9	95.14	-1.108
3.9	95.21	-1.108
3.9	95.27	-1.109
3.91	95.34	-1.11
3.91	95.41	-1.11
3.91	95.47	-1.111
3.92	95.54	-1.111
3.92	95.61	-1.112
3.92	95.67	-1.113
3.93	95.74	-1.113
3.93	95.81	-1.114
3.93	95.88	-1.115
3.94	95.94	-1.115
3.94	96.01	-1.116
3.94	96.08	-1.116
3.95	96.14	-1.117
3.95	96.21	-1.118
3.95	96.28	-1.118
3.96	96.34	-1.119
3.96	96.41	-1.119
3.96	96.48	-1.12
3.97	96.54	-1.12
3.97	96.61	-1.121
3.97	96.68	-1.122
3.98	96.74	-1.122
3.98	96.81	-1.123
3.98	96.88	-1.123
3.99	96.94	-1.124
3.99	97.01	-1.125
3.99	97.08	-1.125
4	97.14	-1.126
4	97.21	-1.126
4	97.28	-1.127
4.01	97.34	-1.127
4.01	97.41	-1.128
4.01	97.48	-1.128
4.02	97.54	-1.129
4.02	97.61	-1.13
4.02	97.68	-1.13
4.03	97.74	-1.131
4.03	97.81	-1.131
4.03	97.88	-1.132
4.04	97.94	-1.133
4.04	98.01	-1.133
4.04	98.08	-1.134
4.05	98.14	-1.134
4.05	98.21	-1.135
4.05	98.28	-1.135
4.06	98.34	-1.136
4.06	98.41	-1.136
4.06	98.48	-1.137
4.07	98.54	-1.138
4.07	98.61	-1.138
4.07	98.67	-1.139
4.08	98.74	-1.139
4.08	98.81	-1.14
4.08	98.88	-1.14
4.09	98.94	-1.141
4.09	99.01	-1.141
4.09	99.08	-1.142
4.1	99.14	-1.143
4.1	99.21	-1.143
4.1	99.28	-1.144
4.11	99.34	-1.144
4.11	99.41	-1.145
4.11	99.48	-1.146
4.12	99.54	-1.146
4.12	99.61	-1.147
4.12	99.68	-1.147
4.13	99.74	-1.148
4.13	99.81	-1.149
4.13	99.88	-1.149
4.14	99.94	-1.15
4.14	100.01	-1.15
4.14	100.08	-1.151
4.15	100.14	-1.152
4.15	100.21	-1.152
4.15	100.28	-1.153
4.16	100.34	-1.154
4.16	100.41	-1.154
4.16	100.48	-1.155
4.17	100.54	-1.156
4.17	100.61	-1.157
4.17	100.68	-1.157
4.18	100.74	-1.158
4.18	100.81	-1.159
4.18	100.88	-1.16
4.19	100.94	-1.161
4.19	101.01	-1.161
4.19	101.08	-1.162
4.2	101.14	-1.163
4.2	101.21	-1.164
4.2	101.28	-1.165
4.21	101.34	-1.166
4.21	101.41	-1.167
4.21	101.48	-1.167
4.22	101.54	-1.168
4.22	101.61	-1.169
4.22	101.68	-1.17
4.23	101.74	-1.171
4.23	101.81	-1.172
4.23	101.88	-1.173
4.24	101.94	-1.173
4.24	102.01	-1.174
4.24	102.08	-1.175
4.25	102.14	-1.176
4.25	102.21	-1.177
4.25	102.28	-1.178
4.26	102.34	-1.178
4.26	102.41	-1.179
4.26	102.48	-1.18
4.27	102.54	-1.181
4.27	102.61	-1.181
4.27	102.68	-1.182
4.28	102.74	-1.183
4.28	102.81	-1.184
4.28	102.88	-1.185
4.29	102.94	-1.185
4.29	103.01	-1.186
4.29	103.08	-1.187
4.3	103.14	-1.188
4.3	103.21	-1.188
4.3	103.28	-1.189
4.31	103.34	-1.19
4.31	103.41	-1.191
4.31	103.48	-1.191
4.32	103.54	-1.192
4.32	103.61	-1.193
4.32	103.68	-1.194
4.33	103.74	-1.194
4.33	103.81	-1.195
4.33	103.88	-1.196
4.34	103.94	-1.197
4.34	104.01	-1.197
4.34	104.08	-1.198
4.35	104.14	-1.199
4.35	104.21	-1.2
4.35	104.28	-1.2
4.36	104.34	-1.201
4.36	104.41	-1.202
4.36	104.48	-1.203
4.37	104.54	-1.204
4.37	104.61	-1.204
4.37	104.68	-1.205
4.38	104.74	-1.206
4.38	104.81	-1.207
4.38	104.88	-1.207
4.39	104.94	-1.208
4.39	105.01	-1.209
4.39	105.08	-1.21
4.4	105.14	-1.21
4.4	105.21	-1.211
4.4	105.28	-1.212
4.41	105.34	-1.213
4.41	105.41	-1.214
4.41	105.47	-1.214
4.42	105.54	-1.215
4.42	105.61	-1.216
4.42	105.68	-1.217
4.43	105.74	-1.217
4.43	105.81	-1.218
4.43	105.88	-1.219
4.44	105.94	-1.22
4.44	106.01	-1.221
4.44	106.08	-1.221
4.45	106.14	-1.222
4.45	106.21	-1.223
4.45	106.28	-1.224
4.46	106.34	-1.224
4.46	106.41	-1.225
4.46	106.48	-1.226
4.47	106.54	-1.227
4.47	106.61	-1.228
4.47	106.68	-1.229
4.48	106.74	-1.229
4.48	106.81	-1.23
4.48	106.88	-1.231
4.49	106.94	-1.232
4.49	107.01	-1.233
4.49	107.07	-1.233
4.5	107.14	-1.234
4.5	107.21	-1.235
4.5	107.28	-1.236
4.51	107.34	-1.237
4.51	107.41	-1.238
4.51	107.48	-1.238
4.52	107.54	-1.239
4.52	107.61	-1.24
4.52	107.67	-1.241
4.53	107.74	-1.242
4.53	107.81	-1.243
4.53	107.87	-1.244
4.54	107.94	-1.244
4.54	108.01	-1.245
4.54	108.07	-1.246
4.55	108.14	-1.247
4.55	108.21	-1.248
4.55	108.27	-1.248
4.56	108.34	-1.249
4.56	108.41	-1.25
4.56	108.47	-1.251
4.57	108.54	-1.252
4.57	108.61	-1.253
4.57	108.68	-1.254
4.58	108.74	-1.254
4.58	108.81	-1.255
4.58	108.87	-1.256
4.59	108.94	-1.257
4.59	109.01	-1.258
4.59	109.07	-1.259
4.6	109.14	-1.26
4.6	109.21	-1.261
4.6	109.27	-1.262
4.61	109.34	-1.262
4.61	109.41	-1.263
4.61	109.47	-1.264
4.62	109.54	-1.265
4.62	109.61	-1.266
4.62	109.67	-1.267
4.63	109.74	-1.268
4.63	109.81	-1.269
4.63	109.87	-1.269
4.64	109.94	-1.27
4.64	110.01	-1.271
4.64	110.07	-1.272
4.65	110.14	-1.273
4.65	110.21	-1.274
4.65	110.27	-1.275
4.66	110.34	-1.275
4.66	110.41	-1.276
4.66	110.47	-1.277
4.67	110.54	-1.278
4.67	110.61	-1.279
4.67	110.67	-1.28
4.68	110.74	-1.281
4.68	110.81	-1.282
4.68	110.87	-1.283
4.69	110.94	-1.284
4.69	111.01	-1.285
4.69	111.07	-1.286
4.7	111.14	-1.287
4.7	111.21	-1.288
4.7	111.27	-1.289
4.71	111.34	-1.29
4.71	111.41	-1.291
4.71	111.47	-1.292
4.72	111.54	-1.293
4.72	111.6	-1.294
4.72	111.67	-1.295
4.73	111.74	-1.296
4.73	111.8	-1.297
4.73	111.87	-1.298
4.74	111.94	-1.299
4.74	112.01	-1.3
4.74	112.07	-1.301
4.75	112.14	-1.302
4.75	112.21	-1.303
4.75	112.27	-1.304
4.76	112.34	-1.305
4.76	112.41	-1.306
4.76	112.47	-1.307
4.77	112.54	-1.308
4.77	112.6	-1.309
4.77	112.67	-1.31
4.78	112.74	-1.311
4.78	112.8	-1.312
4.78	112.87	-1.313
4.79	112.94	-1.314
4.79	113.01	-1.315
4.79	113.07	-1.316
4.8	113.14	-1.317
4.8	113.2	-1.318
4.8	113.27	-1.319
4.81	113.34	-1.32
4.81	113.4	-1.321
4.81	113.47	-1.322
4.82	113.54	-1.323
4.82	113.6	-1.324
4.82	113.67	-1.325
4.83	113.74	-1.326
4.83	113.8	-1.327
4.83	113.87	-1.328
4.84	113.94	-1.329
4.84	114	-1.331
4.84	114.07	-1.332
4.85	114.14	-1.333
4.85	114.2	-1.334
4.85	114.27	-1.335
4.86	114.34	-1.336
4.86	114.4	-1.337
4.86	114.47	-1.338
4.87	114.54	-1.339
4.87	114.6	-1.34
4.87	114.67	-1.342
4.88	114.74	-1.343
4.88	114.8	-1.344
4.88	114.87	-1.345
4.89	114.93	-1.346
4.89	115	-1.347
4.89	115.07	-1.348
4.9	115.13	-1.349
4.9	115.2	-1.351
4.9	115.27	-1.352
4.91	115.33	-1.353
4.91	115.4	-1.354
4.91	115.47	-1.355
4.92	115.53	-1.356
4.92	115.6	-1.357
4.92	115.67	-1.358
4.93	115.73	-1.36
4.93	115.8	-1.361
4.93	115.87	-1.362
4.94	115.93	-1.363
4.94	116	-1.364
4.94	116.07	-1.366
4.95	116.13	-1.367
4.95	116.2	-1.368
4.95	116.27	-1.37
4.96	116.33	-1.371
4.96	116.4	-1.372
4.96	116.47	-1.373
4.97	116.53	-1.374
4.97	116.6	-1.376
4.97	116.67	-1.377
4.98	116.73	-1.378
4.98	116.8	-1.379
4.98	116.87	-1.381
4.99	116.93	-1.382
4.99	117	-1.383
4.99	117.06	-1.385
5	117.13	-1.386
5	117.2	-1.387
5	117.27	-1.388
5.01	117.33	-1.39
5.01	117.4	-1.391
5.01	117.46	-1.392
5.02	117.53	-1.394
5.02	117.6	-1.395
5.02	117.66	-1.396
5.03	117.73	-1.398
5.03	117.8	-1.399
5.03	117.86	-1.4
5.04	117.93	-1.402
5.04	118	-1.403
5.04	118.06	-1.405
5.05	118.13	-1.406
5.05	118.2	-1.408
5.05	118.26	-1.409
5.06	118.33	-1.41
5.06	118.4	-1.412
5.06	118.46	-1.413
5.07	118.53	-1.415
5.07	118.59	-1.416
5.07	118.66	-1.418
5.08	118.73	-1.419
5.08	118.79	-1.42
5.08	118.86	-1.422
5.09	118.93	-1.423
5.09	118.99	-1.425
5.09	119.06	-1.426
5.1	119.13	-1.428
5.1	119.19	-1.429
5.1	119.26	-1.431
5.11	119.33	-1.432
5.11	119.39	-1.434
5.11	119.46	-1.435
5.12	119.52	-1.437
5.12	119.59	-1.438
5.12	119.66	-1.44
5.13	119.73	-1.441
5.13	119.79	-1.443
5.13	119.86	-1.444
5.14	119.93	-1.446
5.14	119.99	-1.447
5.14	120.06	-1.449
5.15	120.12	-1.451
5.15	120.19	-1.452
5.15	120.26	-1.454
5.16	120.32	-1.456
5.16	120.39	-1.457
5.16	120.46	-1.459
5.17	120.52	-1.461
5.17	120.59	-1.462
5.17	120.66	-1.464
5.18	120.72	-1.466
5.18	120.79	-1.468
5.18	120.86	-1.469
5.19	120.92	-1.471
5.19	120.99	-1.472
5.19	121.06	-1.474
5.2	121.12	-1.476
5.2	121.19	-1.478
5.2	121.25	-1.48
5.21	121.32	-1.482
5.21	121.39	-1.484
5.21	121.45	-1.485
5.22	121.52	-1.487
5.22	121.59	-1.489
5.22	121.65	-1.491
5.23	121.72	-1.493
5.23	121.79	-1.494
5.23	121.85	-1.496
5.24	121.92	-1.498
5.24	121.98	-1.5
5.24	122.05	-1.502
5.25	122.12	-1.504
5.25	122.18	-1.506
5.25	122.25	-1.508
5.26	122.32	-1.51
5.26	122.38	-1.512
5.26	122.45	-1.514
5.27	122.52	-1.516
5.27	122.58	-1.518
5.27	122.65	-1.521
5.28	122.72	-1.523
5.28	122.78	-1.525
5.28	122.85	-1.527
5.29	122.91	-1.529
5.29	122.98	-1.531
5.29	123.05	-1.533
5.3	123.11	-1.536
5.3	123.18	-1.538
5.3	123.25	-1.54
5.31	123.31	-1.542
5.31	123.38	-1.544
5.31	123.44	-1.547
5.32	123.51	-1.549
5.32	123.58	-1.551
5.32	123.64	-1.553
5.33	123.71	-1.556
5.33	123.78	-1.558
5.33	123.84	-1.561
5.34	123.91	-1.563
5.34	123.98	-1.565
5.34	124.04	-1.568
5.35	124.11	-1.57
5.35	124.17	-1.573
5.35	124.24	-1.575
5.36	124.31	-1.577
5.36	124.37	-1.58
5.36	124.44	-1.582
5.37	124.51	-1.585
5.37	124.57	-1.587
5.37	124.64	-1.59
5.38	124.71	-1.592
5.38	124.77	-1.595
5.38	124.84	-1.598
5.39	124.9	-1.6
5.39	124.97	-1.603
5.39	125.04	-1.605
5.4	125.1	-1.608
5.4	125.17	-1.61
5.4	125.23	-1.613
5.41	125.3	-1.616
5.41	125.37	-1.619
5.41	125.43	-1.621
5.42	125.5	-1.624
5.42	125.57	-1.627
5.42	125.63	-1.63
5.43	125.7	-1.632
5.43	125.76	-1.635
5.43	125.83	-1.638
5.44	125.9	-1.641
5.44	125.96	-1.644
5.44	126.03	-1.647
5.45	126.1	-1.649
5.45	126.16	-1.653
5.45	126.23	-1.656
5.46	126.29	-1.658
5.46	126.36	-1.661
5.46	126.43	-1.664
5.47	126.49	-1.668
5.47	126.56	-1.67
5.47	126.62	-1.674
5.48	126.69	-1.676
5.48	126.76	-1.679
5.48	126.82	-1.683
5.49	126.89	-1.686
5.49	126.96	-1.689
5.49	127.02	-1.692
5.5	127.09	-1.695
5.5	127.15	-1.699
5.5	127.22	-1.702
5.51	127.29	-1.705
5.51	127.35	-1.708
5.51	127.42	-1.712
5.52	127.48	-1.715
5.52	127.55	-1.719
5.52	127.62	-1.722
5.53	127.68	-1.725
5.53	127.75	-1.729
5.53	127.81	-1.732
5.54	127.88	-1.736
5.54	127.95	-1.74
5.54	128.01	-1.743
5.55	128.08	-1.746
5.55	128.15	-1.75
5.55	128.21	-1.754
5.56	128.28	-1.757
5.56	128.34	-1.761
5.56	128.41	-1.764
5.57	128.48	-1.768
5.57	128.54	-1.772
5.57	128.61	-1.776
5.58	128.67	-1.78
5.58	128.74	-1.783
5.58	128.8	-1.787
5.59	128.87	-1.791
5.59	128.94	-1.795
5.59	129	-1.799
5.6	129.07	-1.803
5.6	129.14	-1.807
5.6	129.2	-1.811
5.61	129.27	-1.815
5.61	129.33	-1.819
5.61	129.4	-1.823
5.62	129.47	-1.827
5.62	129.53	-1.831
5.62	129.6	-1.836
5.63	129.66	-1.84
5.63	129.73	-1.844
5.63	129.79	-1.848
5.64	129.86	-1.853
5.64	129.93	-1.857
5.64	129.99	-1.861
5.65	130.06	-1.865
5.65	130.12	-1.87
5.65	130.19	-1.874
5.66	130.26	-1.879
5.66	130.32	-1.883
5.66	130.39	-1.888
5.67	130.45	-1.892
5.67	130.52	-1.897
5.67	130.59	-1.902
5.68	130.65	-1.906
5.68	130.72	-1.911
5.68	130.78	-1.915
5.69	130.85	-1.92
5.69	130.91	-1.925
5.69	130.98	-1.93
5.7	131.05	-1.934
5.7	131.11	-1.939
5.7	131.18	-1.944
5.71	131.24	-1.949
5.71	131.31	-1.954
5.71	131.37	-1.959
5.72	131.44	-1.964
5.72	131.51	-1.969
5.72	131.57	-1.974
5.73	131.64	-1.979
5.73	131.7	-1.984
5.73	131.77	-1.989
5.74	131.83	-1.994
5.74	131.9	-1.999
5.74	131.97	-2.005
5.75	132.03	-2.01
5.75	132.1	-2.015
5.75	132.16	-2.02
5.76	132.23	-2.026
5.76	132.29	-2.031
5.76	132.36	-2.036
5.77	132.43	-2.042
5.77	132.49	-2.047
5.77	132.56	-2.052
5.78	132.62	-2.058
5.78	132.69	-2.063
5.78	132.75	-2.069
5.79	132.82	-2.074
5.79	132.89	-2.08
5.79	132.95	-2.085
5.8	133.02	-2.091
5.8	133.08	-2.096
5.8	133.15	-2.102
5.81	133.21	-2.107
5.81	133.28	-2.113
5.81	133.35	-2.118
5.82	133.41	-2.124
5.82	133.48	-2.13
5.82	133.54	-2.135
5.83	133.61	-2.141
5.83	133.67	-2.146
5.83	133.74	-2.152
5.84	133.8	-2.158
5.84	133.87	-2.164
5.84	133.94	-2.169
5.85	134	-2.174
5.85	134.07	-2.18
5.85	134.13	-2.186
5.86	134.2	-2.191
5.86	134.26	-2.197
5.86	134.33	-2.203
5.87	134.39	-2.208
5.87	134.46	-2.214
5.87	134.53	-2.219
5.88	134.59	-2.225
5.88	134.66	-2.231
5.88	134.72	-2.236
5.89	134.79	-2.241
5.89	134.85	-2.247
5.89	134.92	-2.252
5.9	134.99	-2.258
5.9	135.05	-2.263
5.9	135.12	-2.269
5.91	135.18	-2.274
5.91	135.25	-2.279
5.91	135.31	-2.285
5.92	135.38	-2.29
5.92	135.45	-2.296
5.92	135.51	-2.301
5.93	135.58	-2.306
5.93	135.64	-2.311
5.93	135.71	-2.316
5.94	135.77	-2.322
5.94	135.84	-2.327
5.94	135.91	-2.332
5.95	135.97	-2.337
5.95	136.04	-2.342
5.95	136.1	-2.347
5.96	136.17	-2.352
5.96	136.23	-2.356
5.96	136.3	-2.361
5.97	136.37	-2.366
5.97	136.43	-2.371
5.97	136.5	-2.376
5.98	136.56	-2.38
5.98	136.63	-2.385
5.98	136.69	-2.389
5.99	136.76	-2.394
5.99	136.83	-2.398
5.99	136.89	-2.403
6	136.96	-2.407
6	137.03	-2.411
6	137.09	-2.415
6.01	137.16	-2.419
6.01	137.22	-2.423
6.01	137.29	-2.427
6.02	137.35	-2.431
6.02	137.42	-2.435
6.02	137.49	-2.439
6.03	137.55	-2.443
6.03	137.62	-2.447
6.03	137.69	-2.45
6.04	137.75	-2.454
6.04	137.82	-2.457
6.04	137.88	-2.461
6.05	137.95	-2.464
6.05	138.02	-2.467
6.05	138.08	-2.471
6.06	138.15	-2.474
6.06	138.21	-2.477
6.06	138.28	-2.48
6.07	138.35	-2.483
6.07	138.41	-2.486
6.07	138.48	-2.489
6.08	138.55	-2.491
6.08	138.61	-2.494
6.08	138.68	-2.497
6.09	138.74	-2.499
6.09	138.81	-2.501
6.09	138.88	-2.504
6.1	138.94	-2.506
6.1	139.01	-2.508
6.1	139.08	-2.51
6.11	139.14	-2.512
6.11	139.21	-2.514
6.11	139.28	-2.516
6.12	139.34	-2.518
6.12	139.41	-2.52
6.12	139.47	-2.522
6.13	139.54	-2.523
6.13	139.61	-2.525
6.13	139.67	-2.526
6.14	139.74	-2.528
6.14	139.81	-2.529
6.14	139.87	-2.531
6.15	139.94	-2.532
6.15	140.01	-2.533
6.15	140.07	-2.534
6.16	140.14	-2.535
6.16	140.21	-2.536
6.16	140.27	-2.537
6.17	140.34	-2.537
6.17	140.41	-2.538
6.17	140.47	-2.539
6.18	140.54	-2.539
6.18	140.61	-2.54
6.18	140.67	-2.54
6.19	140.74	-2.541
6.19	140.81	-2.541
6.19	140.87	-2.541
6.2	140.94	-2.542
6.2	141.01	-2.542
6.2	141.08	-2.542
6.21	141.14	-2.542
6.21	141.21	-2.542
6.21	141.28	-2.542
6.22	141.34	-2.542
6.22	141.41	-2.542
6.22	141.48	-2.542
6.23	141.54	-2.542
6.23	141.61	-2.541
6.23	141.68	-2.541
6.24	141.74	-2.541
6.24	141.81	-2.54
6.24	141.88	-2.54
6.25	141.94	-2.54
6.25	142.01	-2.539
6.25	142.08	-2.539
6.26	142.14	-2.538
6.26	142.21	-2.538
6.26	142.28	-2.537
6.27	142.35	-2.536
6.27	142.41	-2.536
6.27	142.48	-2.535
6.28	142.55	-2.534
6.28	142.62	-2.533
6.28	142.68	-2.532
6.29	142.75	-2.531
6.29	142.82	-2.529
6.29	142.88	-2.527
6.3	142.95	-2.526
6.3	143.02	-2.524
6.3	143.08	-2.522
6.31	143.15	-2.52
6.31	143.22	-2.518
6.31	143.29	-2.516
6.32	143.35	-2.515
6.32	143.42	-2.513
6.32	143.49	-2.511
6.33	143.55	-2.509
6.33	143.62	-2.507
6.33	143.69	-2.505
6.34	143.76	-2.503
6.34	143.82	-2.501
6.34	143.89	-2.499
6.35	143.96	-2.497
6.35	144.03	-2.495
6.35	144.09	-2.493
6.36	144.16	-2.491
6.36	144.23	-2.488
6.36	144.3	-2.486
6.37	144.36	-2.484
6.37	144.43	-2.481
6.37	144.5	-2.479
6.38	144.57	-2.477
6.38	144.63	-2.475
6.38	144.7	-2.472
6.39	144.77	-2.47
6.39	144.83	-2.468
6.39	144.9	-2.466
6.4	144.97	-2.463
6.4	145.04	-2.46
6.4	145.1	-2.458
6.41	145.17	-2.456
6.41	145.24	-2.453
6.41	145.31	-2.451
6.42	145.37	-2.448
6.42	145.44	-2.445
6.42	145.51	-2.443
6.43	145.58	-2.44
6.43	145.64	-2.438
6.43	145.71	-2.435
6.44	145.78	-2.432
6.44	145.84	-2.43
6.44	145.91	-2.427
6.45	145.98	-2.424
6.45	146.05	-2.421
6.45	146.11	-2.419
6.46	146.18	-2.416
6.46	146.25	-2.413
6.46	146.32	-2.41
6.47	146.38	-2.407
6.47	146.45	-2.404
6.47	146.52	-2.402
6.48	146.59	-2.399
6.48	146.65	-2.396
6.48	146.72	-2.393
6.49	146.79	-2.39
6.49	146.86	-2.387
6.49	146.92	-2.384
6.5	146.99	-2.381
6.5	147.06	-2.379
6.5	147.13	-2.376
6.51	147.19	-2.372
6.51	147.26	-2.37
6.51	147.33	-2.367
6.52	147.4	-2.364
6.52	147.46	-2.361
6.52	147.53	-2.358
6.53	147.6	-2.355
6.53	147.67	-2.352
6.53	147.73	-2.349
6.54	147.8	-2.346
6.54	147.87	-2.343
6.54	147.93	-2.34
6.55	148	-2.337
6.55	148.07	-2.334
6.55	148.14	-2.331
6.56	148.21	-2.328
6.56	148.27	-2.324
6.56	148.34	-2.321
6.57	148.41	-2.318
6.57	148.48	-2.315
6.57	148.54	-2.312
6.58	148.61	-2.309
6.58	148.68	-2.306
6.58	148.75	-2.303
6.59	148.81	-2.3
6.59	148.88	-2.297
6.59	148.95	-2.294
6.6	149.01	-2.291
6.6	149.08	-2.288
6.6	149.15	-2.285
6.61	149.22	-2.282
6.61	149.29	-2.279
6.61	149.35	-2.275
6.62	149.42	-2.272
6.62	149.49	-2.269
6.62	149.56	-2.266
6.63	149.62	-2.263
6.63	149.69	-2.26
6.63	149.76	-2.257
6.64	149.83	-2.254
6.64	149.89	-2.251
6.64	149.96	-2.248
6.65	150.03	-2.245
6.65	150.1	-2.242
6.65	150.16	-2.239
6.66	150.23	-2.236
[truncated: 3,654 more rows]
