# Supplementary material for: Effect of drying procedures on the physicochemical properties and antioxidant activities of polysaccharides from Crassostrea gigas
Source: PLoS One. 2017 Nov 27;12(11):e0188536. doi: 10.1371/journal.pone.0188536 (PMC5703540; doi:10.1371/journal.pone.0188536)
Supplement: S1 File — (ZIP) [file pone.0188536.s002.zip › data/UV/FDCGP.Sample.asc]

PE UV       SUBTECH     SPECTRUM    ASCII       PEDS        4.00        
   -1
FDCGP.Sample.asc
17/10/26
16:18:56.00
17/10/26
16:18:56.00
Administrator

200.000000
1
Lambda 25
501S13071006
PerkinElmer UV WinLab 6.0.4.0738 / Lambda25 1.27

480
2
1
0
0
Both on
1
1
1
None
0
0
0
0
 
 
0
0
0
0
0
 
 
 
0
 
0
326
0
 
0
 
 
 
0
0
0
 
0
 
 
 
0
 
 
0
0
0
0
0
 
 
 
 
0
0


0
0
#HDR
-1
-1
#GR
nm
A
1.0
0.0
700.000000
-1.000000
501
8
4.015872
0.089347
#DATA
700.000000	0.089384
699.000000	0.089347
698.000000	0.089393
697.000000	0.089382
696.000000	0.089435
695.000000	0.089503
694.000000	0.089543
693.000000	0.089653
692.000000	0.089815
691.000000	0.089894
690.000000	0.090091
689.000000	0.090165
688.000000	0.090229
687.000000	0.090289
686.000000	0.090409
685.000000	0.090593
684.000000	0.090804
683.000000	0.090991
682.000000	0.091181
681.000000	0.091539
680.000000	0.091713
679.000000	0.091948
678.000000	0.092252
677.000000	0.092477
676.000000	0.092747
675.000000	0.093093
674.000000	0.093427
673.000000	0.093533
672.000000	0.093954
671.000000	0.094228
670.000000	0.094502
669.000000	0.094729
668.000000	0.095060
667.000000	0.095321
666.000000	0.095511
665.000000	0.095758
664.000000	0.096109
663.000000	0.096359
662.000000	0.096716
661.000000	0.096924
660.000000	0.097156
659.000000	0.097406
658.000000	0.097763
657.000000	0.097999
656.000000	0.098360
655.000000	0.098601
654.000000	0.098825
653.000000	0.099039
652.000000	0.099352
651.000000	0.099625
650.000000	0.099915
649.000000	0.100104
648.000000	0.100571
647.000000	0.100882
646.000000	0.101135
645.000000	0.101440
644.000000	0.101761
643.000000	0.102059
642.000000	0.102397
641.000000	0.102652
640.000000	0.103018
639.000000	0.103309
638.000000	0.103629
637.000000	0.103913
636.000000	0.104201
635.000000	0.104613
634.000000	0.104887
633.000000	0.105229
632.000000	0.105485
631.000000	0.105864
630.000000	0.106387
629.000000	0.106581
628.000000	0.106866
627.000000	0.107204
626.000000	0.107522
625.000000	0.107869
624.000000	0.108159
623.000000	0.108484
622.000000	0.108823
621.000000	0.109219
620.000000	0.109483
619.000000	0.109861
618.000000	0.110187
617.000000	0.110526
616.000000	0.110930
615.000000	0.111214
614.000000	0.111506
613.000000	0.111796
612.000000	0.112157
611.000000	0.112494
610.000000	0.112864
609.000000	0.113194
608.000000	0.113502
607.000000	0.113856
606.000000	0.114120
605.000000	0.114490
604.000000	0.114823
603.000000	0.115251
602.000000	0.115520
601.000000	0.115977
600.000000	0.116295
599.000000	0.116665
598.000000	0.117084
597.000000	0.117323
596.000000	0.117805
595.000000	0.118144
594.000000	0.118474
593.000000	0.118829
592.000000	0.119213
591.000000	0.119560
590.000000	0.119923
589.000000	0.120231
588.000000	0.120631
587.000000	0.120998
586.000000	0.121414
585.000000	0.121717
584.000000	0.122258
583.000000	0.122611
582.000000	0.122990
581.000000	0.123347
580.000000	0.123799
579.000000	0.124270
578.000000	0.124513
577.000000	0.124940
576.000000	0.125331
575.000000	0.125818
574.000000	0.126240
573.000000	0.126660
572.000000	0.127039
571.000000	0.127442
570.000000	0.127841
569.000000	0.128277
568.000000	0.128698
567.000000	0.129091
566.000000	0.129573
565.000000	0.130046
564.000000	0.130433
563.000000	0.130930
562.000000	0.131270
561.000000	0.131700
560.000000	0.132227
559.000000	0.132663
558.000000	0.133121
557.000000	0.133506
556.000000	0.133997
555.000000	0.134507
554.000000	0.134837
553.000000	0.135410
552.000000	0.135944
551.000000	0.136388
550.000000	0.136803
549.000000	0.137340
548.000000	0.137854
547.000000	0.138383
546.000000	0.138858
545.000000	0.139330
544.000000	0.139812
543.000000	0.140302
542.000000	0.140772
541.000000	0.141281
540.000000	0.141878
539.000000	0.142371
538.000000	0.142882
537.000000	0.143508
536.000000	0.143994
535.000000	0.144452
534.000000	0.145072
533.000000	0.145556
532.000000	0.146140
531.000000	0.146455
530.000000	0.147207
529.000000	0.147703
528.000000	0.148304
527.000000	0.148789
526.000000	0.149413
525.000000	0.149857
524.000000	0.150489
523.000000	0.151010
522.000000	0.151602
521.000000	0.152151
520.000000	0.152741
519.000000	0.153366
518.000000	0.153998
517.000000	0.154680
516.000000	0.155190
515.000000	0.155850
514.000000	0.156509
513.000000	0.157044
512.000000	0.157647
511.000000	0.158335
510.000000	0.158907
509.000000	0.159519
508.000000	0.160160
507.000000	0.160798
506.000000	0.161405
505.000000	0.162130
504.000000	0.162774
503.000000	0.163442
502.000000	0.164072
501.000000	0.164753
500.000000	0.165380
499.000000	0.166123
498.000000	0.166797
497.000000	0.167536
496.000000	0.168217
495.000000	0.169038
494.000000	0.169640
493.000000	0.170377
492.000000	0.171122
491.000000	0.171739
490.000000	0.172478
489.000000	0.173194
488.000000	0.173905
487.000000	0.174690
486.000000	0.175434
485.000000	0.176119
484.000000	0.176999
483.000000	0.177711
482.000000	0.178529
481.000000	0.179258
480.000000	0.179997
479.000000	0.180815
478.000000	0.181512
477.000000	0.182486
476.000000	0.183126
475.000000	0.183955
474.000000	0.184723
473.000000	0.185552
472.000000	0.186300
471.000000	0.187171
470.000000	0.188046
469.000000	0.188875
468.000000	0.189700
467.000000	0.190585
466.000000	0.191691
465.000000	0.192559
464.000000	0.193377
463.000000	0.194291
462.000000	0.195068
461.000000	0.195985
460.000000	0.196905
459.000000	0.197831
458.000000	0.198677
457.000000	0.199626
456.000000	0.200483
455.000000	0.201513
454.000000	0.202387
453.000000	0.203380
452.000000	0.204312
451.000000	0.205260
450.000000	0.206190
449.000000	0.206933
448.000000	0.207970
447.000000	0.208889
446.000000	0.210005
445.000000	0.211125
444.000000	0.212007
443.000000	0.213026
442.000000	0.213999
441.000000	0.215025
440.000000	0.216117
439.000000	0.217165
438.000000	0.218182
437.000000	0.219253
436.000000	0.220425
435.000000	0.221393
434.000000	0.222508
433.000000	0.223498
432.000000	0.224679
431.000000	0.225895
430.000000	0.227001
429.000000	0.228200
428.000000	0.229425
427.000000	0.230454
426.000000	0.231701
425.000000	0.232896
424.000000	0.234157
423.000000	0.235337
422.000000	0.236576
421.000000	0.237706
420.000000	0.238916
419.000000	0.240211
418.000000	0.241624
417.000000	0.242942
416.000000	0.244310
415.000000	0.245448
414.000000	0.246924
413.000000	0.248250
412.000000	0.249508
411.000000	0.250966
410.000000	0.252290
409.000000	0.253626
408.000000	0.255037
407.000000	0.256537
406.000000	0.257965
405.000000	0.259274
404.000000	0.260789
403.000000	0.262279
402.000000	0.263702
401.000000	0.265143
400.000000	0.266689
399.000000	0.268237
398.000000	0.269746
397.000000	0.271198
396.000000	0.272817
395.000000	0.274606
394.000000	0.276273
393.000000	0.277923
392.000000	0.279561
391.000000	0.281168
390.000000	0.282943
389.000000	0.284672
388.000000	0.286380
387.000000	0.288154
386.000000	0.289946
385.000000	0.291767
384.000000	0.296831
383.000000	0.299293
382.000000	0.301259
381.000000	0.302067
380.000000	0.304353
379.000000	0.306294
378.000000	0.308293
377.000000	0.310070
376.000000	0.312252
375.000000	0.314342
374.000000	0.316499
373.000000	0.318886
372.000000	0.321542
371.000000	0.323761
370.000000	0.326474
369.000000	0.328815
368.000000	0.331672
367.000000	0.334414
366.000000	0.337150
365.000000	0.339863
364.000000	0.342945
363.000000	0.346436
362.000000	0.349839
361.000000	0.353521
360.000000	0.357560
359.000000	0.361429
358.000000	0.366219
357.000000	0.371158
356.000000	0.376782
355.000000	0.383025
354.000000	0.390245
353.000000	0.398293
352.000000	0.407322
351.000000	0.417542
350.000000	0.428395
349.000000	0.440177
348.000000	0.452857
347.000000	0.466023
346.000000	0.479702
345.000000	0.492967
344.000000	0.506055
343.000000	0.518692
342.000000	0.530335
341.000000	0.540929
340.000000	0.550894
339.000000	0.559290
338.000000	0.567219
337.000000	0.574542
336.000000	0.581103
335.000000	0.587427
334.000000	0.593262
333.000000	0.599270
332.000000	0.605239
331.000000	0.611155
330.000000	0.616317
329.000000	0.622319
328.000000	0.628218
327.000000	0.633877
326.000000	0.638891
325.000000	0.643528
324.000000	0.648115
323.000000	0.651722
322.000000	0.655418
321.000000	0.658744
320.000000	0.661503
319.000000	0.663535
318.000000	0.665741
317.000000	0.667261
316.000000	0.668923
315.000000	0.670015
314.000000	0.670807
313.000000	0.671467
312.000000	0.672106
311.000000	0.672699
310.000000	0.673328
309.000000	0.673710
308.000000	0.674387
307.000000	0.674758
306.000000	0.675724
305.000000	0.676857
304.000000	0.678231
303.000000	0.679968
302.000000	0.681960
301.000000	0.684468
300.000000	0.687414
299.000000	0.691087
298.000000	0.695839
297.000000	0.700991
296.000000	0.707025
295.000000	0.714276
294.000000	0.722595
293.000000	0.732204
292.000000	0.742825
291.000000	0.754954
290.000000	0.767939
289.000000	0.782351
288.000000	0.797979
287.000000	0.815110
286.000000	0.834161
285.000000	0.854145
284.000000	0.875725
283.000000	0.897576
282.000000	0.919411
281.000000	0.941014
280.000000	0.961661
279.000000	0.981312
278.000000	0.999581
277.000000	1.016598
276.000000	1.033452
275.000000	1.050111
274.000000	1.066438
273.000000	1.082038
272.000000	1.096447
271.000000	1.110480
270.000000	1.122188
269.000000	1.133053
268.000000	1.141469
267.000000	1.148628
266.000000	1.155735
265.000000	1.161969
264.000000	1.167508
263.000000	1.171788
262.000000	1.175984
261.000000	1.179331
260.000000	1.182063
259.000000	1.184591
258.000000	1.187304
257.000000	1.189676
256.000000	1.192182
255.000000	1.194646
254.000000	1.197999
253.000000	1.201746
252.000000	1.206530
251.000000	1.211649
250.000000	1.218079
249.000000	1.224444
248.000000	1.230812
247.000000	1.237033
246.000000	1.243471
245.000000	1.250220
244.000000	1.258012
243.000000	1.266601
242.000000	1.277372
241.000000	1.289500
240.000000	1.303336
239.000000	1.319303
238.000000	1.338195
237.000000	1.360385
236.000000	1.386158
235.000000	1.415894
234.000000	1.449943
233.000000	1.488239
232.000000	1.530971
231.000000	1.577583
230.000000	1.627833
229.000000	1.682675
228.000000	1.741171
227.000000	1.802381
226.000000	1.868794
225.000000	1.936894
224.000000	2.008887
223.000000	2.083133
222.000000	2.161612
221.000000	2.245589
220.000000	2.333810
219.000000	2.425347
218.000000	2.524139
217.000000	2.627093
216.000000	2.733468
215.000000	2.841868
214.000000	2.955308
213.000000	3.079361
212.000000	3.192382
211.000000	3.300459
210.000000	3.436892
209.000000	3.541205
208.000000	3.664880
207.000000	3.760275
206.000000	3.796354
205.000000	3.881670
204.000000	3.904506
203.000000	3.928389
202.000000	4.015872
201.000000	4.012902
200.000000	4.009938
