# Supplementary material for: Effect of drying procedures on the physicochemical properties and antioxidant activities of polysaccharides from Crassostrea gigas
Source: PLoS One. 2017 Nov 27;12(11):e0188536. doi: 10.1371/journal.pone.0188536 (PMC5703540; doi:10.1371/journal.pone.0188536)
Supplement: S1 File — (ZIP) [file pone.0188536.s002.zip › data/UV/REDCGP.Sample.asc]

PE UV       SUBTECH     SPECTRUM    ASCII       PEDS        4.00        
   -1
REDCGP.Sample.asc
17/10/26
16:29:53.00
17/10/26
16:29:53.00
Administrator

200.000000
1
Lambda 25
501S13071006
PerkinElmer UV WinLab 6.0.4.0738 / Lambda25 1.27

480
2
1
0
0
Both on
1
1
1
None
0
0
0
0
 
 
0
0
0
0
0
 
 
 
0
 
0
326
0
 
0
 
 
 
0
0
0
 
0
 
 
 
0
 
 
0
0
0
0
0
 
 
 
 
0
0


0
0
#HDR
-1
-1
#GR
nm
A
1.0
0.0
700.000000
-1.000000
501
8
4.427875
0.135565
#DATA
700.000000	0.135565
699.000000	0.135947
698.000000	0.136367
697.000000	0.136888
696.000000	0.137333
695.000000	0.137706
694.000000	0.138141
693.000000	0.138544
692.000000	0.138939
691.000000	0.139356
690.000000	0.139689
689.000000	0.139997
688.000000	0.140190
687.000000	0.140403
686.000000	0.140617
685.000000	0.140846
684.000000	0.141126
683.000000	0.141752
682.000000	0.142055
681.000000	0.142577
680.000000	0.143004
679.000000	0.143113
678.000000	0.143387
677.000000	0.143348
676.000000	0.143487
675.000000	0.143711
674.000000	0.143902
673.000000	0.143968
672.000000	0.144096
671.000000	0.144346
670.000000	0.144443
669.000000	0.144757
668.000000	0.145135
667.000000	0.145439
666.000000	0.145962
665.000000	0.146427
664.000000	0.146998
663.000000	0.147432
662.000000	0.148006
661.000000	0.148498
660.000000	0.148675
659.000000	0.148979
658.000000	0.149217
657.000000	0.149377
656.000000	0.149671
655.000000	0.149953
654.000000	0.150185
653.000000	0.150419
652.000000	0.150862
651.000000	0.151206
650.000000	0.151515
649.000000	0.151922
648.000000	0.152515
647.000000	0.152944
646.000000	0.153287
645.000000	0.153679
644.000000	0.154001
643.000000	0.154330
642.000000	0.154652
641.000000	0.154824
640.000000	0.155213
639.000000	0.155456
638.000000	0.155615
637.000000	0.155875
636.000000	0.155919
635.000000	0.156157
634.000000	0.156313
633.000000	0.156562
632.000000	0.156798
631.000000	0.157181
630.000000	0.157639
629.000000	0.158209
628.000000	0.158637
627.000000	0.159315
626.000000	0.159923
625.000000	0.160702
624.000000	0.161240
623.000000	0.161748
622.000000	0.162183
621.000000	0.162645
620.000000	0.162954
619.000000	0.163367
618.000000	0.163619
617.000000	0.163980
616.000000	0.164421
615.000000	0.164703
614.000000	0.165088
613.000000	0.165381
612.000000	0.165770
611.000000	0.166195
610.000000	0.166642
609.000000	0.167012
608.000000	0.167320
607.000000	0.167584
606.000000	0.167916
605.000000	0.168108
604.000000	0.168360
603.000000	0.168596
602.000000	0.168851
601.000000	0.169251
600.000000	0.169608
599.000000	0.170055
598.000000	0.170448
597.000000	0.170817
596.000000	0.171283
595.000000	0.171627
594.000000	0.171870
593.000000	0.172309
592.000000	0.172611
591.000000	0.172838
590.000000	0.173142
589.000000	0.173549
588.000000	0.173985
587.000000	0.174468
586.000000	0.174984
585.000000	0.175504
584.000000	0.176208
583.000000	0.176799
582.000000	0.177297
581.000000	0.177818
580.000000	0.178419
579.000000	0.178989
578.000000	0.179425
577.000000	0.179819
576.000000	0.180148
575.000000	0.180608
574.000000	0.180952
573.000000	0.181328
572.000000	0.181716
571.000000	0.182155
570.000000	0.182563
569.000000	0.183127
568.000000	0.183685
567.000000	0.184207
566.000000	0.184770
565.000000	0.185432
564.000000	0.185916
563.000000	0.186576
562.000000	0.187138
561.000000	0.187614
560.000000	0.188093
559.000000	0.188636
558.000000	0.188658
557.000000	0.189043
556.000000	0.189655
555.000000	0.190210
554.000000	0.190773
553.000000	0.191375
552.000000	0.192050
551.000000	0.192663
550.000000	0.193303
549.000000	0.194014
548.000000	0.194607
547.000000	0.195250
546.000000	0.195934
545.000000	0.196450
544.000000	0.197253
543.000000	0.197851
542.000000	0.198539
541.000000	0.199169
540.000000	0.199964
539.000000	0.200824
538.000000	0.201459
537.000000	0.202327
536.000000	0.203200
535.000000	0.203864
534.000000	0.204744
533.000000	0.205549
532.000000	0.206292
531.000000	0.207062
530.000000	0.207829
529.000000	0.208540
528.000000	0.209262
527.000000	0.209975
526.000000	0.210718
525.000000	0.211440
524.000000	0.212103
523.000000	0.212822
522.000000	0.213538
521.000000	0.214230
520.000000	0.214956
519.000000	0.215746
518.000000	0.216444
517.000000	0.217134
516.000000	0.217716
515.000000	0.218304
514.000000	0.219072
513.000000	0.219660
512.000000	0.220286
511.000000	0.220970
510.000000	0.221625
509.000000	0.222380
508.000000	0.223086
507.000000	0.223721
506.000000	0.224469
505.000000	0.225368
504.000000	0.226107
503.000000	0.226746
502.000000	0.227647
501.000000	0.228463
500.000000	0.229338
499.000000	0.230130
498.000000	0.230940
497.000000	0.231879
496.000000	0.232689
495.000000	0.233537
494.000000	0.234347
493.000000	0.235208
492.000000	0.236225
491.000000	0.237018
490.000000	0.237870
489.000000	0.238750
488.000000	0.239559
487.000000	0.240490
486.000000	0.241478
485.000000	0.242478
484.000000	0.243458
483.000000	0.244514
482.000000	0.245587
481.000000	0.246563
480.000000	0.247645
479.000000	0.248704
478.000000	0.249661
477.000000	0.250701
476.000000	0.251667
475.000000	0.252803
474.000000	0.253811
473.000000	0.254777
472.000000	0.255714
471.000000	0.256608
470.000000	0.257691
469.000000	0.258537
468.000000	0.259526
467.000000	0.260659
466.000000	0.261573
465.000000	0.262555
464.000000	0.263687
463.000000	0.264760
462.000000	0.265921
461.000000	0.267246
460.000000	0.268473
459.000000	0.269715
458.000000	0.271063
457.000000	0.272377
456.000000	0.273603
455.000000	0.275053
454.000000	0.276164
453.000000	0.277671
452.000000	0.278794
451.000000	0.280057
450.000000	0.281277
449.000000	0.282482
448.000000	0.283717
447.000000	0.284970
446.000000	0.286306
445.000000	0.287811
444.000000	0.288996
443.000000	0.290320
442.000000	0.291622
441.000000	0.293020
440.000000	0.294481
439.000000	0.295914
438.000000	0.297420
437.000000	0.298830
436.000000	0.300312
435.000000	0.301793
434.000000	0.303212
433.000000	0.304799
432.000000	0.306275
431.000000	0.307773
430.000000	0.309391
429.000000	0.310879
428.000000	0.312464
427.000000	0.313963
426.000000	0.315490
425.000000	0.317185
424.000000	0.318788
423.000000	0.320337
422.000000	0.322094
421.000000	0.323728
420.000000	0.325444
419.000000	0.327209
418.000000	0.328967
417.000000	0.330751
416.000000	0.332695
415.000000	0.334309
414.000000	0.336362
413.000000	0.338365
412.000000	0.340324
411.000000	0.342359
410.000000	0.344526
409.000000	0.346549
408.000000	0.348775
407.000000	0.351043
406.000000	0.353167
405.000000	0.355475
404.000000	0.357899
403.000000	0.360122
402.000000	0.362490
401.000000	0.364973
400.000000	0.367399
399.000000	0.369888
398.000000	0.372327
397.000000	0.374765
396.000000	0.377391
395.000000	0.380215
394.000000	0.382879
393.000000	0.385719
392.000000	0.388222
391.000000	0.390954
390.000000	0.393740
389.000000	0.396532
388.000000	0.399472
387.000000	0.402144
386.000000	0.405135
385.000000	0.408037
384.000000	0.414427
383.000000	0.418969
382.000000	0.421325
381.000000	0.423669
380.000000	0.426908
379.000000	0.429917
378.000000	0.433454
377.000000	0.436499
376.000000	0.440206
375.000000	0.443492
374.000000	0.447288
373.000000	0.450874
372.000000	0.454675
371.000000	0.458681
370.000000	0.462941
369.000000	0.467410
368.000000	0.471700
367.000000	0.476347
366.000000	0.480786
365.000000	0.485332
364.000000	0.490554
363.000000	0.495514
362.000000	0.500626
361.000000	0.506243
360.000000	0.512184
359.000000	0.517853
358.000000	0.524307
357.000000	0.530912
356.000000	0.537687
355.000000	0.545348
354.000000	0.553486
353.000000	0.562664
352.000000	0.571955
351.000000	0.582369
350.000000	0.593044
349.000000	0.604353
348.000000	0.616099
347.000000	0.627963
346.000000	0.639618
345.000000	0.651391
344.000000	0.662470
343.000000	0.673000
342.000000	0.683389
341.000000	0.692825
340.000000	0.701551
339.000000	0.709703
338.000000	0.716975
337.000000	0.723553
336.000000	0.730449
335.000000	0.736722
334.000000	0.742378
333.000000	0.748324
332.000000	0.755104
331.000000	0.760691
330.000000	0.766234
329.000000	0.771554
328.000000	0.777173
327.000000	0.782500
326.000000	0.787215
325.000000	0.792180
324.000000	0.796567
323.000000	0.800984
322.000000	0.804832
321.000000	0.809305
320.000000	0.813434
319.000000	0.817081
318.000000	0.820719
317.000000	0.824327
316.000000	0.828013
315.000000	0.831025
314.000000	0.834451
313.000000	0.837995
312.000000	0.841997
311.000000	0.845412
310.000000	0.849661
309.000000	0.853823
308.000000	0.858311
307.000000	0.862926
306.000000	0.867941
305.000000	0.873312
304.000000	0.879183
303.000000	0.885210
302.000000	0.891435
301.000000	0.898286
300.000000	0.905485
299.000000	0.913110
298.000000	0.921860
297.000000	0.930523
296.000000	0.940630
295.000000	0.951403
294.000000	0.963318
293.000000	0.976403
292.000000	0.991010
291.000000	1.006324
290.000000	1.023918
289.000000	1.042919
288.000000	1.063380
287.000000	1.086260
286.000000	1.111166
285.000000	1.137339
284.000000	1.164573
283.000000	1.192230
282.000000	1.219956
281.000000	1.246254
280.000000	1.270738
279.000000	1.292208
278.000000	1.312478
277.000000	1.329755
276.000000	1.346291
275.000000	1.361509
274.000000	1.376465
273.000000	1.389115
272.000000	1.399281
271.000000	1.408755
270.000000	1.415789
269.000000	1.421516
268.000000	1.427396
267.000000	1.432215
266.000000	1.435747
265.000000	1.436339
264.000000	1.434351
263.000000	1.431776
262.000000	1.429540
261.000000	1.426671
260.000000	1.425221
259.000000	1.422405
258.000000	1.419413
257.000000	1.415728
256.000000	1.412186
255.000000	1.408754
254.000000	1.407031
253.000000	1.406407
252.000000	1.406225
251.000000	1.406733
250.000000	1.408716
249.000000	1.410476
248.000000	1.411806
247.000000	1.413421
246.000000	1.414015
245.000000	1.415236
244.000000	1.417619
243.000000	1.421412
242.000000	1.427120
241.000000	1.434420
240.000000	1.443280
239.000000	1.454713
238.000000	1.469089
237.000000	1.487408
236.000000	1.509347
235.000000	1.535398
234.000000	1.566702
233.000000	1.601604
232.000000	1.641612
231.000000	1.684704
230.000000	1.731715
229.000000	1.781625
228.000000	1.836098
227.000000	1.891004
226.000000	1.949427
225.000000	2.011445
224.000000	2.076927
223.000000	2.142871
222.000000	2.215763
221.000000	2.292662
220.000000	2.375994
219.000000	2.463654
218.000000	2.557112
217.000000	2.660881
216.000000	2.773531
215.000000	2.879851
214.000000	3.008554
213.000000	3.118163
212.000000	3.243534
211.000000	3.367406
210.000000	3.491250
209.000000	3.638115
208.000000	3.780273
207.000000	3.936366
206.000000	3.962685
205.000000	4.136942
204.000000	4.231864
203.000000	4.287411
202.000000	4.284717
201.000000	4.427875
200.000000	4.345730
