# Supplementary material for: Effect of drying procedures on the physicochemical properties and antioxidant activities of polysaccharides from Crassostrea gigas
Source: PLoS One. 2017 Nov 27;12(11):e0188536. doi: 10.1371/journal.pone.0188536 (PMC5703540; doi:10.1371/journal.pone.0188536)
Supplement: S1 File — (ZIP) [file pone.0188536.s002.zip › data/UV/SDCGP.Sample.asc]

PE UV       SUBTECH     SPECTRUM    ASCII       PEDS        4.00        
   -1
SDCGP.Sample.asc
17/10/26
16:39:58.00
17/10/26
16:39:58.00
Administrator

200.000000
1
Lambda 25
501S13071006
PerkinElmer UV WinLab 6.0.4.0738 / Lambda25 1.27

480
2
1
0
0
Both on
1
1
1
None
0
0
0
0
 
 
0
0
0
0
0
 
 
 
0
 
0
326
0
 
0
 
 
 
0
0
0
 
0
 
 
 
0
 
 
0
0
0
0
0
 
 
 
 
0
0


0
0
#HDR
-1
-1
#GR
nm
A
1.0
0.0
700.000000
-1.000000
501
8
4.828786
0.661654
#DATA
700.000000	0.661654
699.000000	0.662678
698.000000	0.663863
697.000000	0.664958
696.000000	0.666129
695.000000	0.667297
694.000000	0.668302
693.000000	0.669454
692.000000	0.670507
691.000000	0.671555
690.000000	0.672607
689.000000	0.673757
688.000000	0.674925
687.000000	0.676115
686.000000	0.677284
685.000000	0.678348
684.000000	0.679460
683.000000	0.681046
682.000000	0.682062
681.000000	0.683364
680.000000	0.684325
679.000000	0.685329
678.000000	0.686651
677.000000	0.687758
676.000000	0.689013
675.000000	0.689989
674.000000	0.691138
673.000000	0.692202
672.000000	0.693469
671.000000	0.694659
670.000000	0.695834
669.000000	0.696952
668.000000	0.698277
667.000000	0.699402
666.000000	0.700666
665.000000	0.701783
664.000000	0.702871
663.000000	0.704062
662.000000	0.705250
661.000000	0.706446
660.000000	0.707605
659.000000	0.708833
658.000000	0.710043
657.000000	0.711162
656.000000	0.712290
655.000000	0.713457
654.000000	0.714597
653.000000	0.715823
652.000000	0.717044
651.000000	0.718116
650.000000	0.719262
649.000000	0.720432
648.000000	0.721671
647.000000	0.722893
646.000000	0.723951
645.000000	0.725361
644.000000	0.726545
643.000000	0.727731
642.000000	0.728898
641.000000	0.729906
640.000000	0.731225
639.000000	0.732434
638.000000	0.733515
637.000000	0.734809
636.000000	0.735888
635.000000	0.737182
634.000000	0.738345
633.000000	0.739469
632.000000	0.740613
631.000000	0.741861
630.000000	0.743127
629.000000	0.744319
628.000000	0.745522
627.000000	0.746612
626.000000	0.747958
625.000000	0.749170
624.000000	0.750323
623.000000	0.751659
622.000000	0.752678
621.000000	0.753992
620.000000	0.755257
619.000000	0.756651
618.000000	0.757973
617.000000	0.759235
616.000000	0.760468
615.000000	0.761657
614.000000	0.763041
613.000000	0.764260
612.000000	0.765560
611.000000	0.766860
610.000000	0.768037
609.000000	0.769357
608.000000	0.770794
607.000000	0.772054
606.000000	0.773317
605.000000	0.774590
604.000000	0.776009
603.000000	0.777363
602.000000	0.778666
601.000000	0.779984
600.000000	0.781357
599.000000	0.782631
598.000000	0.784019
597.000000	0.785334
596.000000	0.786745
595.000000	0.788002
594.000000	0.789449
593.000000	0.790791
592.000000	0.792043
591.000000	0.793375
590.000000	0.794792
589.000000	0.796159
588.000000	0.797585
587.000000	0.798938
586.000000	0.800392
585.000000	0.801680
584.000000	0.803104
583.000000	0.804477
582.000000	0.805937
581.000000	0.807316
580.000000	0.808712
579.000000	0.810134
578.000000	0.811557
577.000000	0.812953
576.000000	0.814469
575.000000	0.815889
574.000000	0.817468
573.000000	0.818751
572.000000	0.820255
571.000000	0.821783
570.000000	0.823261
569.000000	0.824608
568.000000	0.826109
567.000000	0.827524
566.000000	0.828959
565.000000	0.830383
564.000000	0.831818
563.000000	0.833114
562.000000	0.834549
561.000000	0.836030
560.000000	0.837483
559.000000	0.838970
558.000000	0.840334
557.000000	0.841874
556.000000	0.843317
555.000000	0.844718
554.000000	0.846084
553.000000	0.847669
552.000000	0.849168
551.000000	0.850539
550.000000	0.851923
549.000000	0.853460
548.000000	0.854952
547.000000	0.856468
546.000000	0.858029
545.000000	0.859361
544.000000	0.860914
543.000000	0.862468
542.000000	0.863906
541.000000	0.865305
540.000000	0.866882
539.000000	0.868379
538.000000	0.869879
537.000000	0.871515
536.000000	0.873138
535.000000	0.874521
534.000000	0.876134
533.000000	0.877648
532.000000	0.879300
531.000000	0.880710
530.000000	0.882470
529.000000	0.883890
528.000000	0.885522
527.000000	0.887166
526.000000	0.888687
525.000000	0.890258
524.000000	0.891912
523.000000	0.893584
522.000000	0.895176
521.000000	0.896761
520.000000	0.898403
519.000000	0.900093
518.000000	0.901554
517.000000	0.903251
516.000000	0.904911
515.000000	0.906545
514.000000	0.908231
513.000000	0.909868
512.000000	0.911514
511.000000	0.913177
510.000000	0.914914
509.000000	0.916749
508.000000	0.918345
507.000000	0.920019
506.000000	0.921739
505.000000	0.923529
504.000000	0.925136
503.000000	0.926893
502.000000	0.928640
501.000000	0.930366
500.000000	0.931994
499.000000	0.933812
498.000000	0.935586
497.000000	0.937407
496.000000	0.939129
495.000000	0.940922
494.000000	0.942565
493.000000	0.944325
492.000000	0.946229
491.000000	0.948035
490.000000	0.949836
489.000000	0.951670
488.000000	0.953565
487.000000	0.955358
486.000000	0.957321
485.000000	0.959143
484.000000	0.960966
483.000000	0.962751
482.000000	0.964721
481.000000	0.966523
480.000000	0.968403
479.000000	0.970261
478.000000	0.972238
477.000000	0.974307
476.000000	0.976204
475.000000	0.978091
474.000000	0.979959
473.000000	0.981962
472.000000	0.983646
471.000000	0.985600
470.000000	0.987673
469.000000	0.989451
468.000000	0.991310
467.000000	0.993172
466.000000	0.995293
465.000000	0.997230
464.000000	0.999081
463.000000	1.001117
462.000000	1.003022
461.000000	1.004992
460.000000	1.007097
459.000000	1.009012
458.000000	1.011174
457.000000	1.013251
456.000000	1.015262
455.000000	1.017358
454.000000	1.019387
453.000000	1.021574
452.000000	1.023370
451.000000	1.025503
450.000000	1.027607
449.000000	1.029692
448.000000	1.031742
447.000000	1.033699
446.000000	1.036039
445.000000	1.038113
444.000000	1.040221
443.000000	1.042392
442.000000	1.044447
441.000000	1.046596
440.000000	1.048807
439.000000	1.050813
438.000000	1.053091
437.000000	1.055482
436.000000	1.057625
435.000000	1.059705
434.000000	1.062087
433.000000	1.064748
432.000000	1.067004
431.000000	1.069265
430.000000	1.071456
429.000000	1.073976
428.000000	1.076312
427.000000	1.078326
426.000000	1.080728
425.000000	1.083248
424.000000	1.085416
423.000000	1.087846
422.000000	1.090150
421.000000	1.091791
420.000000	1.094046
419.000000	1.096559
418.000000	1.098932
417.000000	1.101419
416.000000	1.103997
415.000000	1.106354
414.000000	1.108768
413.000000	1.111209
412.000000	1.113452
411.000000	1.115918
410.000000	1.118517
409.000000	1.120832
408.000000	1.123550
407.000000	1.126193
406.000000	1.128574
405.000000	1.131098
404.000000	1.133800
403.000000	1.136189
402.000000	1.138930
401.000000	1.141361
400.000000	1.144102
399.000000	1.146890
398.000000	1.149387
397.000000	1.152021
396.000000	1.154826
395.000000	1.157379
394.000000	1.160473
393.000000	1.163208
392.000000	1.165941
391.000000	1.168757
390.000000	1.171587
389.000000	1.174674
388.000000	1.177393
387.000000	1.180189
386.000000	1.183335
385.000000	1.186383
384.000000	1.190838
383.000000	1.196273
382.000000	1.200300
381.000000	1.202860
380.000000	1.205280
379.000000	1.207401
378.000000	1.208889
377.000000	1.213521
376.000000	1.217561
375.000000	1.221643
374.000000	1.223875
373.000000	1.226416
372.000000	1.231642
371.000000	1.232633
370.000000	1.237428
369.000000	1.241223
368.000000	1.244482
367.000000	1.249509
366.000000	1.252580
365.000000	1.256128
364.000000	1.259821
363.000000	1.263219
362.000000	1.267995
361.000000	1.272499
360.000000	1.275998
359.000000	1.279598
358.000000	1.284793
357.000000	1.288716
356.000000	1.294040
355.000000	1.297935
354.000000	1.303996
353.000000	1.310146
352.000000	1.314469
351.000000	1.320938
350.000000	1.328651
349.000000	1.335343
348.000000	1.342732
347.000000	1.348158
346.000000	1.356748
345.000000	1.365229
344.000000	1.369251
343.000000	1.377522
342.000000	1.382394
341.000000	1.390832
340.000000	1.396468
339.000000	1.401297
338.000000	1.410696
337.000000	1.414383
336.000000	1.421377
335.000000	1.427004
334.000000	1.432481
333.000000	1.436893
332.000000	1.441479
331.000000	1.447401
330.000000	1.456034
329.000000	1.464433
328.000000	1.467210
327.000000	1.473952
326.000000	1.478598
325.000000	1.484621
324.000000	1.489773
323.000000	1.493139
322.000000	1.498738
321.000000	1.504080
320.000000	1.509477
319.000000	1.513986
318.000000	1.518957
317.000000	1.522675
316.000000	1.528726
315.000000	1.531630
314.000000	1.537452
313.000000	1.542214
312.000000	1.546974
311.000000	1.552982
310.000000	1.557346
309.000000	1.562768
308.000000	1.568446
307.000000	1.572450
306.000000	1.580677
305.000000	1.587162
304.000000	1.593734
303.000000	1.601405
302.000000	1.610524
301.000000	1.618299
300.000000	1.627383
299.000000	1.635648
298.000000	1.645604
297.000000	1.657513
296.000000	1.668537
295.000000	1.681119
294.000000	1.693157
293.000000	1.707091
292.000000	1.720029
291.000000	1.735714
290.000000	1.749875
289.000000	1.763549
288.000000	1.781421
287.000000	1.798481
286.000000	1.816682
285.000000	1.834523
284.000000	1.851069
283.000000	1.868367
282.000000	1.887241
281.000000	1.902047
280.000000	1.919146
279.000000	1.933701
278.000000	1.946722
277.000000	1.959990
276.000000	1.972523
275.000000	1.982989
274.000000	1.997337
273.000000	2.004902
272.000000	2.015882
271.000000	2.024558
270.000000	2.031890
269.000000	2.038840
268.000000	2.048196
267.000000	2.049170
266.000000	2.055695
265.000000	2.063126
264.000000	2.067251
263.000000	2.068427
262.000000	2.074067
261.000000	2.076012
260.000000	2.080036
259.000000	2.080111
258.000000	2.082735
257.000000	2.088007
256.000000	2.091412
255.000000	2.093661
254.000000	2.098910
253.000000	2.102341
252.000000	2.108409
251.000000	2.113463
250.000000	2.119668
249.000000	2.127902
248.000000	2.135557
247.000000	2.144246
246.000000	2.151792
245.000000	2.161156
244.000000	2.173592
243.000000	2.182954
242.000000	2.197033
241.000000	2.213417
240.000000	2.229956
239.000000	2.251544
238.000000	2.272976
237.000000	2.298615
236.000000	2.327078
235.000000	2.355196
234.000000	2.388230
233.000000	2.422282
232.000000	2.459137
231.000000	2.498363
230.000000	2.533016
229.000000	2.571644
228.000000	2.611521
227.000000	2.648648
226.000000	2.692250
225.000000	2.730663
224.000000	2.778090
223.000000	2.826835
222.000000	2.865479
221.000000	2.917472
220.000000	2.973718
219.000000	3.021740
218.000000	3.087047
217.000000	3.159613
216.000000	3.205626
215.000000	3.286041
214.000000	3.349092
213.000000	3.415153
212.000000	3.503171
211.000000	3.565773
210.000000	3.667341
209.000000	3.763053
208.000000	3.886729
207.000000	3.964395
206.000000	4.059595
205.000000	4.182700
204.000000	4.289856
203.000000	4.287411
202.000000	4.828786
201.000000	4.524785
200.000000	4.646760
