# Supplementary material for: Effect of drying procedures on the physicochemical properties and antioxidant activities of polysaccharides from Crassostrea gigas
Source: PLoS One. 2017 Nov 27;12(11):e0188536. doi: 10.1371/journal.pone.0188536 (PMC5703540; doi:10.1371/journal.pone.0188536)
Supplement: S1 File — (ZIP) [file pone.0188536.s002.zip › data/color characteristics.xlsx]

## Sheet: Sheet1
	94.63	-0.59	3.41
	L	a	b	c	h	E
SDCGP	82.78	1.52	1.4	2.06649	0.744325	11.85	-2.11	2.01	12.2031
	82.48	1.44	1.07	1.79402	0.639042	12.15	-2.03	2.34	12.5387
	82.64	1.5	1.15	1.89011	0.654083	11.99	-2.09	2.26	12.3788
	82.6333	1.48667	1.20667	1.91687	0.67915				12.3735
	0.150111	0.0416333	0.172143	0.138196	0.0569424				0.167882
FDCGP	71.06	1.78	1.43	2.28327	0.676793	23.57	-2.37	1.98	23.7715
	70.94	1.72	1.41	2.22407	0.686679	23.69	-2.31	2	23.8862
	71.18	1.78	1.46	2.30217	0.686952	23.45	-2.37	1.95	23.65
	71.06	1.76	1.43333	2.26984	0.683475				23.7692
	0.12	0.034641	0.0251661	0.0407448	0.00578803				0.118139
REDCGP	57.81	1.98	-1.26	2.34691	-0.566729	36.82	-2.57	4.67	37.2038
	57.81	2.14	-1.16	2.43417	-0.496724	36.82	-2.73	4.57	37.2028
	57.77	1.89	-1.32	2.30532	-0.60966	36.86	-2.48	4.73	37.2449
	57.7967	2.00333	-1.24667	2.36214	-0.557704				37.2172
	0.023094	0.126623	0.080829	0.0657617	0.0570064				0.024005
