# Supplementary material for: Effect of drying procedures on the physicochemical properties and antioxidant activities of polysaccharides from Crassostrea gigas
Source: PLoS One. 2017 Nov 27;12(11):e0188536. doi: 10.1371/journal.pone.0188536 (PMC5703540; doi:10.1371/journal.pone.0188536)
Supplement: S1 File — (ZIP) [file pone.0188536.s002.zip › data/─╡≥├╢α╠╟-┼τ╬φ-┤╝│┴-┼τ╬φ-HPLC-╖╓╫╙┴┐╖╓▓╝.xls]

## Sheet: Data
管编号	洗脱体积（ml）	洗脱时间（min）	OD490
1	2.12	5.3	0.051
3	2.36	5.9	0.05
5	2.6	6.5	0.032
7	2.84	7.1	0.23
9	3.08	7.7	0.589
11	3.32	8.3	0.392
13	3.56	8.9	0.029
15	3.8	9.5	0.035
17	4.04	10.1	0.038
19	4.28	10.7	0.043
21	4.52	11.3	0.043
23	4.76	11.9	0.049
25	5	12.5	0.051
27	5.24	13.1	0.049
29	5.48	13.7	0.049
31	5.72	14.3	0.048
33	5.96	14.9	0.052
35	6.2	15.5	0.053
37	6.44	16.1	0.053
39	6.68	16.7	0.04
41	6.92	17.3	0.03
43	7.16	17.9	0.045
45	7.4	18.5	0.06
47	7.64	19.1	0.047
49	7.88	19.7	0.022
51	8.12	20.3	0.053
53	8.36	20.9	0.057
55	8.6	21.5	0.06
57	8.84	22.1	0.054
59	9.08	22.7	0.049
61	9.32	23.3	0.056
63	9.56	23.9	0.051
65	9.8	24.5	0.049
67	10.04	25.1	0.052
69	10.28	25.7	0.047
71	10.52	26.3	0.05
73	10.76	26.9	0.051
75	11	27.5	0.049
77	11.24	28.1	0.053
79	11.48	28.7	0.054
81	11.72	29.3	0.046
83	11.96	29.9	0.048
85	12.2	30.5	0.052
87	12.44	31.1	0.053
89	12.68	31.7	0.05
91	12.92	32.3	0.047
93	13.16	32.9	0.055
95	13.4	33.5	0.053
97	13.64	34.1	0.056
99	13.88	34.7	0.052
100	14	35

## Sheet: Curve
V0=0.84
Mr	Ve	(Ve-V0)/V0	Log(Mr)
500000	5.5	5.54762	5.69897
70000	7.33333	7.73016	4.8451
40000	8	8.52381	4.60206
10000	9.16667	9.9127	4
1.08414e+07	2.6	2.09524	7.03509
6.5283e+06	3.08	2.66667	6.8148
3.9311e+06	3.56	3.2381	6.59451
5.95698e+06	3.16667	2.76984	6.77503	5956.98
1.22077e+06	4.66667	4.55556	6.08663	1220.77
72916.2	7.33333	7.73016	4.86282	72.9162
1064.41	11.3333	12.4921	3.02711	1.06441
1.01039e+07	2.66667	2.1746	7.00449	10103.9
1.22077e+06	4.66667	4.55556	6.08663	1220.77
147495	6.66667	6.93651	5.16878	147.495
3651.96	10.1667	11.1032	3.56253	3.65196
7.01228e+07	0.833333	-0.00793651	7.84586	70122.8
1.73624e+06	4.33333	4.15873	6.23961	1736.24
17820.5	8.66667	9.31746	4.25092	17.8205
1064.41	11.3333	12.4921	3.02711	1.06441
